# Supplementary material for: Crystal structure of (3S*,4S*,4aS*,5R*,6R*,6aS*,7R*,11aS*,11bR*)-5,6-bis(benzo­yloxy)-3,4a-dihy­droxy-4,7,11b-trimethyl-1,2,3,4,4a,5,6,6a,7,11,11a,11b-dodeca­hydro­phenanthro[3,2-b]furan-4-carb­oxy­lic acid methanol monosolvate
Source: Acta Crystallogr E Crystallogr Commun. 2015 Sep 12;71(Pt 10):o739–40. doi: 10.1107/S2056989015016461 (PMC4647408; doi:10.1107/S2056989015016461)
Supplement: Supplementary file 1 [file e-71-0o739-sup1.cif]

##############################################################################
#                                                                            #
# This CIF contains the data in a paper accepted for publication in          #
# Acta Crystallographica Section E. It conforms to the requirements of       #
# Notes for Authors for Acta Crystallographica Section E, and has been       #
# peer reviewed under the auspices of the IUCr Commission on Journals.       #
#                                                                            #
# Full details of the Crystallographic Information File format               #
# are given in the paper "The Crystallographic Information File (CIF):       #
# a New Standard Archive File for Crystallography" by S. R. Hall, F. H.      #
# Allen and I. D. Brown [Acta Cryst. (1991), A47, 655-685].                  #
#                                                                            #
# The current version of the core CIF dictionary is obtainable from          #
# ftp://ftp.iucr.org/pub/cif_core.dic.                                       #
#                                                                            #
# Software is freely available for graphical display of the structure(s)     #
# in this CIF. For information consult the CIF software page                 #
# http://www.iucr.org/resources/cif/software.                                #
#                                                                            #
# This file may be used for bona fide research purposes within the           #
# scientific community so long as proper attribution is given to the journal # 
# article from which it was obtained.                                        #
#                                                                            #
##############################################################################
data_global
_audit_creation_method     'form.cif (version 2.0)'
_journal_data_validation_number     ?
_journal_date_recd_electronic     2015-08-20
_journal_date_accepted     2015-09-03
_journal_name_full     'Acta Crystallographica, Section E'
_journal_year     2015
_journal_volume     71
_journal_issue     10
_journal_page_first     o739
_journal_page_last     o740
_journal_paper_category     HO
_journal_paper_doi     10.1107/S2056989015016461
_journal_coeditor_code     IS5414
_publ_contact_author_name     'Yousuf, S. '
_publ_contact_author_address
;
      H.E.J Research Institute of Chemistry,
      International Cenetr for Chemical and Biological Sciences,
      University of Karachi,
      Karachi 75270, Pakistan
;
_publ_contact_author_email     'iqbal.choudhary@iccs.edu'
_publ_contact_author_fax     '+92-21 34819018-9'
_publ_contact_author_phone     '+92-21 34824924'
_publ_section_title
;\
Crystal structure of
(3<i>S</i>*,4<i>S</i>*,4a<i>S</i>*,5<i>R</i>*,6<i>R</i>*,6a<i>S</i>*,\
7<i>R</i>*,11a<i>S</i>*,11b<i>R</i>*)-5,6-bis(benzoyloxy)-3,4a-dihydroxy-4,\
7,11b-trimethyl-1,2,3,4,4a,5,6,6a,7,11,11a,11b-dodecahydrophenanthro[3,2-\
<i>b</i>]furan-4-carboxylic acid methanol monosolvate
;
loop_
    _publ_author_name
    _publ_author_address
    'Sadaf Siddiqui'
;
H.E.J. Research Institute of Chemistry,
International Center for Chemical and Biological Sciences,
University of Karachi,
Karachi 75270,
Pakistan
;
    'Osayemwenre Erharuyi'
;
Department of Pharmaceutical Chemistry,
Faculty of Pharmacy,
University of Benin,
Benin City, Nigeria
;
    'Abiodun Falodun'
;
Department of Pharmaceutical Chemistry,
Faculty of Pharmacy,
University of Benin,
Benin City, Nigeria
;
    'M. Iqbal Choudhary'
;
H.E.J. Research Institute of Chemistry,
International Center for Chemical and Biological Sciences,
University of Karachi,
Karachi 75270,
Pakistan
Department of Biochemistry, Faculty of Science,
King Abdul Aziz University, Jeddah-21412,
Saudi Arabia
;
    'Sammer Yousuf'
;
H.E.J. Research Institute of Chemistry,
International Center for Chemical and Biological Sciences,
University of Karachi,
Karachi 75270,
Pakistan
;
_publ_section_synopsis     .
data_I
_audit_creation_method     SHELXL-97
_database_code_depnum_ccdc_archive     'CCDC 1422031'
_chemical_name_systematic
;\
(3<i>S</i>*,4<i>S</i>*,4a<i>S</i>*,5<i>R</i>*,6<i>R</i>*,6a<i>S</i>*,\
7<i>R</i>*,11a<i>S</i>*,11b<i>R</i>*)-5,6-Bis(benzoyloxy)-3,4a-\
dihydroxy-4,7,11b-trimethyl-1,2,3,4,4a,5,6,6a,7,11,\
11a,11b-dodecahydrophenanthro[3,2-<i>b</i>]furan-4-carboxylic
acid methanol monosolvate
;
_chemical_name_common     ?
_chemical_formula_moiety     'C34 H36 O9, C H4 O'
_chemical_formula_sum     'C35 H40 O10'
_chemical_formula_iupac     'C34 H36 O9, C H4 O'
_chemical_formula_weight     620.67
_chemical_melting_point     ?
_symmetry_cell_setting     orthorhombic
_symmetry_space_group_name_H-M     'P 21 21 21'
_symmetry_space_group_name_Hall     'P 2ac 2ab'
loop_
    _symmetry_equiv_pos_as_xyz
    'x, y, z'
    '-x+1/2, -y, z+1/2'
    '-x, y+1/2, -z+1/2'
    'x+1/2, -y+1/2, -z'
_cell_length_a     11.7943(6)
_cell_length_b     13.5934(7)
_cell_length_c     19.2988(11)
_cell_angle_alpha     90.00
_cell_angle_beta     90.00
_cell_angle_gamma     90.00
_cell_volume     3094.1(3)
_cell_formula_units_Z     4
_cell_measurement_reflns_used     2827
_cell_measurement_theta_min     2.28
_cell_measurement_theta_max     24.73
_cell_measurement_temperature     293(2)
_exptl_crystal_description     prism
_exptl_crystal_colour     colorless
_exptl_crystal_size_max     0.45
_exptl_crystal_size_mid     0.30
_exptl_crystal_size_min     0.10
_exptl_crystal_density_diffrn     1.332
_exptl_crystal_density_meas     ?
_exptl_crystal_density_method     'not measured'
_exptl_crystal_F_000     1320
_exptl_absorpt_coefficient_mu     0.097
_exptl_absorpt_correction_type     none
_exptl_absorpt_process_details     ?
_exptl_absorpt_correction_T_min     ?
_exptl_absorpt_correction_T_max     ?
_diffrn_ambient_temperature     293(2)
_diffrn_radiation_type     MoK\a
_diffrn_radiation_wavelength     0.71073
_diffrn_radiation_source     'fine-focus sealed tube'
_diffrn_radiation_monochromator     graphite
_diffrn_measurement_device_type
;
Bruker SMART APEX CCD area-detector
;
_diffrn_measurement_method     '\w scan'
_diffrn_detector_area_resol_mean     ?
_diffrn_reflns_number     18238
_diffrn_reflns_av_R_equivalents     0.0492
_diffrn_reflns_av_sigmaI/netI     0.0390
_diffrn_reflns_theta_min     1.83
_diffrn_reflns_theta_max     27.50
_diffrn_reflns_theta_full     27.50
_diffrn_measured_fraction_theta_max     0.986
_diffrn_measured_fraction_theta_full     0.986
_diffrn_reflns_limit_h_min     -14
_diffrn_reflns_limit_h_max     14
_diffrn_reflns_limit_k_min     -7
_diffrn_reflns_limit_k_max     17
_diffrn_reflns_limit_l_min     -25
_diffrn_reflns_limit_l_max     25
_reflns_number_total     3916
_reflns_number_gt     2882
_reflns_threshold_expression     I>2sigma(I)
_refine_ls_structure_factor_coef     Fsqd
_refine_ls_matrix_type     full
_refine_ls_R_factor_all     0.0758
_refine_ls_R_factor_gt     0.0518
_refine_ls_wR_factor_gt     0.1244
_refine_ls_wR_factor_ref     0.1390
_refine_ls_goodness_of_fit_ref     1.030
_refine_ls_restrained_S_all     1.060
_refine_ls_number_reflns     3916
_refine_ls_number_parameters     411
_refine_ls_number_restraints     13
_refine_ls_hydrogen_treatment     constr
_refine_ls_weighting_scheme     calc
_refine_ls_weighting_details
         'calc w=1/[\s^2^(Fo^2^)+(0.0769P)^2^+0.1739P] where P=(Fo^2^+2Fc^2^)/3'
_atom_sites_solution_hydrogens     geom
_atom_sites_solution_primary     direct
_atom_sites_solution_secondary     difmap
_refine_ls_shift/su_max     0.001
_refine_ls_shift/su_mean     0.001
_refine_diff_density_max     0.302
_refine_diff_density_min     -0.179
_refine_ls_extinction_method     none
_refine_ls_extinction_coef     ?
loop_
    _atom_type_symbol
    _atom_type_description
    _atom_type_scat_dispersion_real
    _atom_type_scat_dispersion_imag
    _atom_type_scat_source
    'C' 'C' 0.0033 0.0000
                         'International Tables Vol C Tables 4.2.6.8 and 6.1.1.4'
    'H' 'H' 0.0000 0.0000
                         'International Tables Vol C Tables 4.2.6.8 and 6.1.1.4'
    'O' 'O' 0.0106 0.0000
                         'International Tables Vol C Tables 4.2.6.8 and 6.1.1.4'
_computing_data_collection
;
SMART (Bruker, 2000)
;
_computing_cell_refinement
;
SAINT (Bruker, 2000)
;
_computing_data_reduction
;
SAINT (Bruker, 2000)
;
_computing_structure_solution
;
SHELXS97 (Sheldrick, 2008)
;
_computing_structure_refinement
;
SHELXL97 (Sheldrick, 2008)
;
_computing_molecular_graphics
;
SHELXTL (Sheldrick, 2008)
;
_computing_publication_material
;
SHELXTL  (Sheldrick, 2008) and PLATON (Spek, 2009)
;
loop_
    _atom_site_type_symbol
    _atom_site_label
    _atom_site_fract_x
    _atom_site_fract_y
    _atom_site_fract_z
    _atom_site_U_iso_or_equiv
    _atom_site_adp_type
    _atom_site_calc_flag
    _atom_site_refinement_flags
    _atom_site_occupancy
    _atom_site_symmetry_multiplicity
    _atom_site_disorder_assembly
    _atom_site_disorder_group
    O O1 0.4694(2) 1.25976(18) 0.17389(15) 0.0559(7) Uani d . 1 1 . .
    O O2 0.0387(3) 0.72827(18) 0.27984(16) 0.0644(8) Uani d . 1 1 . .
    O O3 0.1186(3) 0.7991(2) 0.36988(16) 0.0703(9) Uani d . 1 1 . .
    H H3 0.1319 0.7403 0.3803 0.084 Uiso calc R 1 1 . .
    O O4 0.0845(2) 0.72060(18) 0.11387(14) 0.0523(7) Uani d . 1 1 . .
    O O5 0.18140(19) 0.82310(14) 0.18442(11) 0.0379(5) Uani d . 1 1 . .
    O O6 -0.0009(2) 0.9189(2) 0.01641(15) 0.0697(9) Uani d . 1 1 . .
    O O7 0.1773(2) 0.90679(17) 0.05536(11) 0.0417(5) Uani d . 1 1 . .
    O O8 -0.0053(2) 1.03030(16) 0.20910(12) 0.0425(6) Uani d . 1 1 . .
    H H8 0.0011 1.0840 0.2303 0.064 Uiso calc R 1 1 . .
    O O9 -0.0646(3) 0.9195(2) 0.41210(14) 0.0669(8) Uani d . 1 1 . .
    H H9 -0.0195 0.9114 0.4453 0.100 Uiso calc R 1 1 . .
    O O10 0.1596(4) 0.6133(3) 0.3973(2) 0.1137(15) Uani d DU 1 1 . .
    H H10 0.1259 0.5658 0.3785 0.171 Uiso calc R 1 1 . .
    C C1 0.5090(4) 1.2791(3) 0.1087(2) 0.0647(12) Uani d . 1 1 . .
    H H1 0.5657 1.3245 0.0988 0.078 Uiso calc R 1 1 . .
    C C2 0.4571(4) 1.2255(3) 0.0619(2) 0.0627(11) Uani d . 1 1 . .
    H H2 0.4702 1.2262 0.0144 0.075 Uiso calc R 1 1 . .
    C C3 0.3767(3) 1.1659(3) 0.09769(19) 0.0484(9) Uani d . 1 1 . .
    C C4 0.3866(3) 1.1895(3) 0.1646(2) 0.0462(8) Uani d . 1 1 . .
    C C5 0.3261(3) 1.1496(3) 0.22463(19) 0.0472(9) Uani d . 1 1 . .
    H H5A 0.2985 1.2033 0.2531 0.057 Uiso calc R 1 1 . .
    H H5B 0.3778 1.1105 0.2524 0.057 Uiso calc R 1 1 . .
    C C6 0.2257(3) 1.0853(2) 0.20139(16) 0.0365(7) Uani d . 1 1 . .
    H H6 0.1631 1.1302 0.1904 0.044 Uiso calc R 1 1 . .
    C C7 0.2520(3) 1.0271(2) 0.13434(16) 0.0388(7) Uani d . 1 1 . .
    H H7 0.3137 0.9810 0.1443 0.047 Uiso calc R 1 1 . .
    C C8 0.2893(3) 1.0936(3) 0.07297(18) 0.0500(9) Uani d . 1 1 . .
    H H8A 0.3258 1.0512 0.0385 0.060 Uiso calc R 1 1 . .
    C C9 0.1936(4) 1.1480(3) 0.0365(2) 0.0759(14) Uani d . 1 1 . .
    H H9A 0.2241 1.1860 -0.0010 0.114 Uiso calc R 1 1 . .
    H H9B 0.1566 1.1910 0.0689 0.114 Uiso calc R 1 1 . .
    H H9C 0.1399 1.1013 0.0188 0.114 Uiso calc R 1 1 . .
    C C10 0.1479(3) 0.9680(2) 0.11460(16) 0.0384(7) Uani d . 1 1 . .
    H H10A 0.0879 1.0137 0.1006 0.046 Uiso calc R 1 1 . .
    C C11 0.1013(3) 0.9004(2) 0.17067(16) 0.0359(7) Uani d . 1 1 . .
    H H11 0.0305 0.8710 0.1540 0.043 Uiso calc R 1 1 . .
    C C12 0.0757(3) 0.9609(2) 0.23601(17) 0.0357(7) Uani d . 1 1 . .
    C C13 0.1838(3) 1.0178(2) 0.26167(17) 0.0360(7) Uani d . 1 1 . .
    C C14 -0.1111(3) 0.8765(3) 0.2674(2) 0.0551(10) Uani d . 1 1 . .
    H H14A -0.1523 0.8416 0.3025 0.083 Uiso calc R 1 1 . .
    H H14B -0.1047 0.8360 0.2268 0.083 Uiso calc R 1 1 . .
    H H14C -0.1507 0.9360 0.2559 0.083 Uiso calc R 1 1 . .
    C C15 0.2801(3) 0.9489(3) 0.28529(19) 0.0442(8) Uani d . 1 1 . .
    H H15A 0.2532 0.9072 0.3220 0.066 Uiso calc R 1 1 . .
    H H15B 0.3428 0.9875 0.3017 0.066 Uiso calc R 1 1 . .
    H H15C 0.3042 0.9091 0.2469 0.066 Uiso calc R 1 1 . .
    C C16 0.1502(3) 1.0825(2) 0.32402(16) 0.0427(8) Uani d . 1 1 . .
    H H16A 0.2171 1.1157 0.3415 0.051 Uiso calc R 1 1 . .
    H H16B 0.0971 1.1325 0.3087 0.051 Uiso calc R 1 1 . .
    C C17 0.0964(4) 1.0236(3) 0.38239(19) 0.0518(9) Uani d . 1 1 . .
    H H17A 0.1506 0.9759 0.3998 0.062 Uiso calc R 1 1 . .
    H H17B 0.0763 1.0674 0.4201 0.062 Uiso calc R 1 1 . .
    C C18 -0.0080(3) 0.9710(3) 0.35714(18) 0.0476(9) Uani d . 1 1 . .
    H H18 -0.0606 1.0225 0.3419 0.057 Uiso calc R 1 1 . .
    C C19 0.0082(3) 0.9019(2) 0.29442(17) 0.0408(8) Uani d . 1 1 . .
    C C20 0.0577(3) 0.8022(3) 0.3134(2) 0.0483(9) Uani d . 1 1 . .
    C C21 0.1623(3) 0.7356(2) 0.15241(18) 0.0398(8) Uani d . 1 1 . .
    C C22 0.2491(3) 0.6604(2) 0.17071(19) 0.0418(8) Uani d . 1 1 . .
    C C23 0.2675(3) 0.5849(3) 0.1240(2) 0.0512(9) Uani d . 1 1 . .
    H H23 0.2303 0.5844 0.0815 0.061 Uiso calc R 1 1 . .
    C C24 0.3419(4) 0.5101(3) 0.1413(3) 0.0645(12) Uani d . 1 1 . .
    H H24 0.3564 0.4601 0.1096 0.077 Uiso calc R 1 1 . .
    C C25 0.3941(3) 0.5091(3) 0.2045(3) 0.0631(12) Uani d . 1 1 . .
    H H25 0.4421 0.4574 0.2161 0.076 Uiso calc R 1 1 . .
    C C26 0.3761(3) 0.5835(3) 0.2506(2) 0.0614(11) Uani d . 1 1 . .
    H H26 0.4118 0.5823 0.2936 0.074 Uiso calc R 1 1 . .
    C C27 0.3049(3) 0.6606(3) 0.2337(2) 0.0522(9) Uani d . 1 1 . .
    H H27 0.2946 0.7124 0.2645 0.063 Uiso calc R 1 1 . .
    C C28 0.0917(3) 0.8830(3) 0.01251(19) 0.0468(9) Uani d . 1 1 . .
    C C29 0.1236(3) 0.8057(3) -0.03808(17) 0.0450(8) Uani d . 1 1 . .
    C C30 0.0424(4) 0.7756(3) -0.0852(2) 0.0634(11) Uani d . 1 1 . .
    H H30 -0.0287 0.8053 -0.0856 0.076 Uiso calc R 1 1 . .
    C C31 0.0671(5) 0.7011(4) -0.1319(2) 0.0719(13) Uani d . 1 1 . .
    H H31 0.0128 0.6809 -0.1637 0.086 Uiso calc R 1 1 . .
    C C32 0.1714(5) 0.6575(3) -0.1309(2) 0.0728(13) Uani d . 1 1 . .
    H H32 0.1872 0.6067 -0.1618 0.087 Uiso calc R 1 1 . .
    C C33 0.2524(4) 0.6874(3) -0.0856(2) 0.0621(11) Uani d . 1 1 . .
    H H33 0.3235 0.6579 -0.0860 0.075 Uiso calc R 1 1 . .
    C C34 0.2286(4) 0.7623(3) -0.03847(19) 0.0515(9) Uani d . 1 1 . .
    H H34 0.2839 0.7828 -0.0073 0.062 Uiso calc R 1 1 . .
    C C35 0.2242(6) 0.5792(4) 0.4516(3) 0.1029(19) Uani d DU 1 1 . .
    H H35A 0.2113 0.6195 0.4917 0.154 Uiso calc R 1 1 . .
    H H35B 0.3030 0.5818 0.4392 0.154 Uiso calc R 1 1 . .
    H H35C 0.2034 0.5125 0.4619 0.154 Uiso calc R 1 1 . .
loop_
    _atom_site_aniso_label
    _atom_site_aniso_U_11
    _atom_site_aniso_U_22
    _atom_site_aniso_U_33
    _atom_site_aniso_U_12
    _atom_site_aniso_U_13
    _atom_site_aniso_U_23
    O1 0.0554(16) 0.0453(14) 0.0669(17) -0.0164(13) 0.0011(14) 0.0026(13)
    O2 0.084(2) 0.0307(12) 0.0785(19) -0.0077(14) 0.0104(17) -0.0003(14)
    O3 0.090(2) 0.0456(15) 0.0753(19) 0.0088(17) -0.0095(19) 0.0116(15)
    O4 0.0555(15) 0.0359(12) 0.0656(16) -0.0013(13) -0.0091(14) -0.0074(12)
    O5 0.0385(12) 0.0261(10) 0.0492(12) 0.0024(10) -0.0027(11) -0.0016(10)
    O6 0.0553(17) 0.084(2) 0.0696(17) 0.0195(17) -0.0182(15) -0.0230(17)
    O7 0.0440(13) 0.0402(12) 0.0410(12) 0.0004(11) -0.0022(11) -0.0055(11)
    O8 0.0436(13) 0.0292(10) 0.0548(14) 0.0070(11) -0.0053(12) -0.0012(11)
    O9 0.081(2) 0.0635(17) 0.0566(16) -0.0089(18) 0.0196(15) 0.0086(15)
    O10 0.147(4) 0.074(2) 0.120(3) -0.002(3) -0.062(3) 0.018(2)
    C1 0.068(3) 0.054(2) 0.072(3) -0.023(2) 0.014(2) 0.006(2)
    C2 0.075(3) 0.056(2) 0.057(2) -0.018(2) 0.018(2) 0.004(2)
    C3 0.054(2) 0.0383(18) 0.053(2) -0.0049(17) 0.0055(19) 0.0056(17)
    C4 0.046(2) 0.0353(16) 0.058(2) -0.0065(16) -0.0005(18) 0.0031(17)
    C5 0.049(2) 0.0464(18) 0.0461(18) -0.0091(18) -0.0019(18) -0.0021(16)
    C6 0.0391(18) 0.0305(15) 0.0399(16) -0.0005(14) -0.0025(14) 0.0011(14)
    C7 0.0417(18) 0.0329(16) 0.0417(16) 0.0000(16) -0.0030(15) -0.0014(14)
    C8 0.060(2) 0.048(2) 0.0418(18) -0.0085(19) 0.0044(17) -0.0004(17)
    C9 0.093(3) 0.070(3) 0.065(3) -0.022(3) -0.025(3) 0.032(2)
    C10 0.0430(19) 0.0321(15) 0.0400(16) 0.0040(15) -0.0039(15) -0.0040(14)
    C11 0.0362(17) 0.0284(14) 0.0431(16) 0.0024(14) -0.0018(15) -0.0003(14)
    C12 0.0396(18) 0.0239(13) 0.0434(17) 0.0046(13) -0.0014(15) 0.0018(14)
    C13 0.0382(17) 0.0290(14) 0.0408(16) 0.0014(14) -0.0027(15) 0.0016(14)
    C14 0.044(2) 0.055(2) 0.067(2) -0.0051(19) 0.009(2) 0.000(2)
    C15 0.045(2) 0.0386(17) 0.0490(18) 0.0030(16) -0.0116(17) 0.0031(15)
    C16 0.053(2) 0.0359(16) 0.0389(16) -0.0019(16) -0.0009(16) -0.0022(15)
    C17 0.065(2) 0.048(2) 0.0420(18) -0.001(2) 0.0019(19) -0.0015(17)
    C18 0.056(2) 0.0403(18) 0.0460(19) 0.0056(18) 0.0126(18) 0.0049(16)
    C19 0.0431(19) 0.0310(15) 0.0484(18) -0.0010(16) 0.0049(16) 0.0001(15)
    C20 0.050(2) 0.0416(19) 0.053(2) -0.0004(17) 0.0092(19) 0.0083(18)
    C21 0.044(2) 0.0291(15) 0.0461(18) -0.0032(15) 0.0049(17) -0.0020(14)
    C22 0.0390(18) 0.0289(15) 0.058(2) -0.0018(15) 0.0099(17) -0.0001(15)
    C23 0.054(2) 0.0381(18) 0.062(2) 0.0010(18) 0.011(2) -0.0062(18)
    C24 0.058(3) 0.044(2) 0.092(3) 0.010(2) 0.017(3) -0.011(2)
    C25 0.043(2) 0.0403(19) 0.106(4) 0.0108(18) 0.009(2) 0.007(2)
    C26 0.049(2) 0.050(2) 0.085(3) 0.0040(19) -0.007(2) 0.007(2)
    C27 0.050(2) 0.0388(18) 0.067(2) 0.0048(18) 0.001(2) -0.0040(18)
    C28 0.047(2) 0.0454(19) 0.0482(19) 0.0047(18) -0.0029(18) -0.0011(17)
    C29 0.054(2) 0.0417(18) 0.0396(17) -0.0030(17) 0.0006(17) -0.0022(16)
    C30 0.058(3) 0.068(3) 0.064(2) -0.005(2) -0.007(2) -0.010(2)
    C31 0.081(3) 0.078(3) 0.057(2) -0.009(3) -0.013(2) -0.022(2)
    C32 0.100(4) 0.056(2) 0.062(3) 0.001(3) 0.012(3) -0.021(2)
    C33 0.073(3) 0.056(2) 0.057(2) 0.007(2) 0.009(2) -0.005(2)
    C34 0.057(2) 0.049(2) 0.0490(19) -0.0029(19) -0.0032(19) -0.0026(17)
    C35 0.131(5) 0.071(3) 0.106(4) 0.001(3) -0.021(4) 0.009(3)
loop_
    _geom_bond_atom_site_label_1
    _geom_bond_atom_site_label_2
    _geom_bond_site_symmetry_2
    _geom_bond_distance
    _geom_bond_publ_flag
    O1 C1 . 1.367(5) ?
    O1 C4 . 1.377(4) ?
    O2 C20 . 1.216(5) ?
    O3 C20 . 1.306(5) ?
    O3 H3 . 0.8400 ?
    O4 C21 . 1.198(4) ?
    O5 C21 . 1.359(4) ?
    O5 C11 . 1.438(4) ?
    O6 C28 . 1.199(4) ?
    O7 C28 . 1.345(4) ?
    O7 C10 . 1.456(4) ?
    O8 C12 . 1.439(4) ?
    O8 H8 . 0.8400 ?
    O9 C18 . 1.435(4) ?
    O9 H9 . 0.8400 ?
    O10 C35 . 1.376(6) ?
    O10 H10 . 0.8400 ?
    C1 C2 . 1.313(6) ?
    C1 H1 . 0.9300 ?
    C2 C3 . 1.425(5) ?
    C2 H2 . 0.9300 ?
    C3 C4 . 1.335(5) ?
    C3 C8 . 1.502(5) ?
    C4 C5 . 1.465(5) ?
    C5 C6 . 1.539(5) ?
    C5 H5A . 0.9700 ?
    C5 H5B . 0.9700 ?
    C6 C7 . 1.548(4) ?
    C6 C13 . 1.562(4) ?
    C6 H6 . 0.9800 ?
    C7 C10 . 1.515(5) ?
    C7 C8 . 1.554(5) ?
    C7 H7 . 0.9800 ?
    C8 C9 . 1.521(6) ?
    C8 H8A . 0.9800 ?
    C9 H9A . 0.9600 ?
    C9 H9B . 0.9600 ?
    C9 H9C . 0.9600 ?
    C10 C11 . 1.522(5) ?
    C10 H10A . 0.9800 ?
    C11 C12 . 1.536(4) ?
    C11 H11 . 0.9800 ?
    C12 C13 . 1.571(5) ?
    C12 C19 . 1.596(5) ?
    C13 C15 . 1.541(4) ?
    C13 C16 . 1.542(4) ?
    C14 C19 . 1.540(5) ?
    C14 H14A . 0.9600 ?
    C14 H14B . 0.9600 ?
    C14 H14C . 0.9600 ?
    C15 H15A . 0.9600 ?
    C15 H15B . 0.9600 ?
    C15 H15C . 0.9600 ?
    C16 C17 . 1.521(5) ?
    C16 H16A . 0.9700 ?
    C16 H16B . 0.9700 ?
    C17 C18 . 1.505(6) ?
    C17 H17A . 0.9700 ?
    C17 H17B . 0.9700 ?
    C18 C19 . 1.544(5) ?
    C18 H18 . 0.9800 ?
    C19 C20 . 1.521(5) ?
    C21 C22 . 1.489(5) ?
    C22 C27 . 1.382(6) ?
    C22 C23 . 1.384(5) ?
    C23 C24 . 1.383(6) ?
    C23 H23 . 0.9300 ?
    C24 C25 . 1.368(7) ?
    C24 H24 . 0.9300 ?
    C25 C26 . 1.364(6) ?
    C25 H25 . 0.9300 ?
    C26 C27 . 1.383(5) ?
    C26 H26 . 0.9300 ?
    C27 H27 . 0.9300 ?
    C28 C29 . 1.483(5) ?
    C29 C34 . 1.372(5) ?
    C29 C30 . 1.383(5) ?
    C30 C31 . 1.386(6) ?
    C30 H30 . 0.9300 ?
    C31 C32 . 1.366(7) ?
    C31 H31 . 0.9300 ?
    C32 C33 . 1.357(6) ?
    C32 H32 . 0.9300 ?
    C33 C34 . 1.393(5) ?
    C33 H33 . 0.9300 ?
    C34 H34 . 0.9300 ?
    C35 H35A . 0.9600 ?
    C35 H35B . 0.9600 ?
    C35 H35C . 0.9600 ?
loop_
    _geom_angle_atom_site_label_1
    _geom_angle_atom_site_label_2
    _geom_angle_atom_site_label_3
    _geom_angle_site_symmetry_1
    _geom_angle_site_symmetry_3
    _geom_angle
    _geom_angle_publ_flag
    C1 O1 C4 . . 104.8(3) ?
    C20 O3 H3 . . 109.5 ?
    C21 O5 C11 . . 116.5(2) ?
    C28 O7 C10 . . 116.2(3) ?
    C12 O8 H8 . . 109.5 ?
    C18 O9 H9 . . 109.5 ?
    C35 O10 H10 . . 109.5 ?
    C2 C1 O1 . . 111.5(4) ?
    C2 C1 H1 . . 124.2 ?
    O1 C1 H1 . . 124.2 ?
    C1 C2 C3 . . 107.0(4) ?
    C1 C2 H2 . . 126.5 ?
    C3 C2 H2 . . 126.5 ?
    C4 C3 C2 . . 105.9(4) ?
    C4 C3 C8 . . 121.6(3) ?
    C2 C3 C8 . . 132.4(4) ?
    C3 C4 O1 . . 110.8(3) ?
    C3 C4 C5 . . 129.3(3) ?
    O1 C4 C5 . . 119.9(3) ?
    C4 C5 C6 . . 110.8(3) ?
    C4 C5 H5A . . 109.5 ?
    C6 C5 H5A . . 109.5 ?
    C4 C5 H5B . . 109.5 ?
    C6 C5 H5B . . 109.5 ?
    H5A C5 H5B . . 108.1 ?
    C5 C6 C7 . . 112.3(3) ?
    C5 C6 C13 . . 111.1(3) ?
    C7 C6 C13 . . 112.7(2) ?
    C5 C6 H6 . . 106.8 ?
    C7 C6 H6 . . 106.8 ?
    C13 C6 H6 . . 106.8 ?
    C10 C7 C6 . . 108.6(3) ?
    C10 C7 C8 . . 110.3(3) ?
    C6 C7 C8 . . 113.3(3) ?
    C10 C7 H7 . . 108.2 ?
    C6 C7 H7 . . 108.2 ?
    C8 C7 H7 . . 108.2 ?
    C3 C8 C9 . . 109.8(3) ?
    C3 C8 C7 . . 109.4(3) ?
    C9 C8 C7 . . 115.2(3) ?
    C3 C8 H8A . . 107.4 ?
    C9 C8 H8A . . 107.4 ?
    C7 C8 H8A . . 107.4 ?
    C8 C9 H9A . . 109.5 ?
    C8 C9 H9B . . 109.5 ?
    H9A C9 H9B . . 109.5 ?
    C8 C9 H9C . . 109.5 ?
    H9A C9 H9C . . 109.5 ?
    H9B C9 H9C . . 109.5 ?
    O7 C10 C7 . . 107.9(3) ?
    O7 C10 C11 . . 107.5(2) ?
    C7 C10 C11 . . 115.7(3) ?
    O7 C10 H10A . . 108.5 ?
    C7 C10 H10A . . 108.5 ?
    C11 C10 H10A . . 108.5 ?
    O5 C11 C10 . . 109.5(3) ?
    O5 C11 C12 . . 111.7(2) ?
    C10 C11 C12 . . 109.4(2) ?
    O5 C11 H11 . . 108.7 ?
    C10 C11 H11 . . 108.7 ?
    C12 C11 H11 . . 108.7 ?
    O8 C12 C11 . . 100.7(2) ?
    O8 C12 C13 . . 109.3(2) ?
    C11 C12 C13 . . 111.3(3) ?
    O8 C12 C19 . . 104.7(3) ?
    C11 C12 C19 . . 114.1(2) ?
    C13 C12 C19 . . 115.4(3) ?
    C15 C13 C16 . . 107.8(3) ?
    C15 C13 C6 . . 110.1(3) ?
    C16 C13 C6 . . 109.1(2) ?
    C15 C13 C12 . . 113.1(2) ?
    C16 C13 C12 . . 108.5(3) ?
    C6 C13 C12 . . 108.1(3) ?
    C19 C14 H14A . . 109.5 ?
    C19 C14 H14B . . 109.5 ?
    H14A C14 H14B . . 109.5 ?
    C19 C14 H14C . . 109.5 ?
    H14A C14 H14C . . 109.5 ?
    H14B C14 H14C . . 109.5 ?
    C13 C15 H15A . . 109.5 ?
    C13 C15 H15B . . 109.5 ?
    H15A C15 H15B . . 109.5 ?
    C13 C15 H15C . . 109.5 ?
    H15A C15 H15C . . 109.5 ?
    H15B C15 H15C . . 109.5 ?
    C17 C16 C13 . . 112.6(3) ?
    C17 C16 H16A . . 109.1 ?
    C13 C16 H16A . . 109.1 ?
    C17 C16 H16B . . 109.1 ?
    C13 C16 H16B . . 109.1 ?
    H16A C16 H16B . . 107.8 ?
    C18 C17 C16 . . 110.6(3) ?
    C18 C17 H17A . . 109.5 ?
    C16 C17 H17A . . 109.5 ?
    C18 C17 H17B . . 109.5 ?
    C16 C17 H17B . . 109.5 ?
    H17A C17 H17B . . 108.1 ?
    O9 C18 C17 . . 111.9(3) ?
    O9 C18 C19 . . 109.9(3) ?
    C17 C18 C19 . . 116.2(3) ?
    O9 C18 H18 . . 106.1 ?
    C17 C18 H18 . . 106.1 ?
    C19 C18 H18 . . 106.1 ?
    C20 C19 C14 . . 103.4(3) ?
    C20 C19 C18 . . 113.7(3) ?
    C14 C19 C18 . . 106.8(3) ?
    C20 C19 C12 . . 115.3(3) ?
    C14 C19 C12 . . 109.2(3) ?
    C18 C19 C12 . . 108.0(3) ?
    O2 C20 O3 . . 121.3(4) ?
    O2 C20 C19 . . 122.5(4) ?
    O3 C20 C19 . . 116.1(3) ?
    O4 C21 O5 . . 123.9(3) ?
    O4 C21 C22 . . 123.8(3) ?
    O5 C21 C22 . . 112.2(3) ?
    C27 C22 C23 . . 120.0(3) ?
    C27 C22 C21 . . 122.3(3) ?
    C23 C22 C21 . . 117.5(3) ?
    C24 C23 C22 . . 119.2(4) ?
    C24 C23 H23 . . 120.4 ?
    C22 C23 H23 . . 120.4 ?
    C25 C24 C23 . . 120.6(4) ?
    C25 C24 H24 . . 119.7 ?
    C23 C24 H24 . . 119.7 ?
    C26 C25 C24 . . 120.3(4) ?
    C26 C25 H25 . . 119.8 ?
    C24 C25 H25 . . 119.8 ?
    C25 C26 C27 . . 120.2(4) ?
    C25 C26 H26 . . 119.9 ?
    C27 C26 H26 . . 119.9 ?
    C22 C27 C26 . . 119.7(4) ?
    C22 C27 H27 . . 120.1 ?
    C26 C27 H27 . . 120.1 ?
    O6 C28 O7 . . 123.2(3) ?
    O6 C28 C29 . . 124.1(4) ?
    O7 C28 C29 . . 112.6(3) ?
    C34 C29 C30 . . 119.6(3) ?
    C34 C29 C28 . . 122.5(3) ?
    C30 C29 C28 . . 117.8(4) ?
    C29 C30 C31 . . 119.8(4) ?
    C29 C30 H30 . . 120.1 ?
    C31 C30 H30 . . 120.1 ?
    C32 C31 C30 . . 119.9(4) ?
    C32 C31 H31 . . 120.1 ?
    C30 C31 H31 . . 120.1 ?
    C33 C32 C31 . . 120.8(4) ?
    C33 C32 H32 . . 119.6 ?
    C31 C32 H32 . . 119.6 ?
    C32 C33 C34 . . 119.9(4) ?
    C32 C33 H33 . . 120.1 ?
    C34 C33 H33 . . 120.1 ?
    C29 C34 C33 . . 120.0(4) ?
    C29 C34 H34 . . 120.0 ?
    C33 C34 H34 . . 120.0 ?
    O10 C35 H35A . . 109.5 ?
    O10 C35 H35B . . 109.5 ?
    H35A C35 H35B . . 109.5 ?
    O10 C35 H35C . . 109.5 ?
    H35A C35 H35C . . 109.5 ?
    H35B C35 H35C . . 109.5 ?
loop_
    _geom_torsion_atom_site_label_1
    _geom_torsion_atom_site_label_2
    _geom_torsion_atom_site_label_3
    _geom_torsion_atom_site_label_4
    _geom_torsion_site_symmetry_1
    _geom_torsion_site_symmetry_2
    _geom_torsion_site_symmetry_3
    _geom_torsion_site_symmetry_4
    _geom_torsion
    _geom_torsion_publ_flag
    C4 O1 C1 C2 . . . . -0.5(5) ?
    O1 C1 C2 C3 . . . . 0.1(5) ?
    C1 C2 C3 C4 . . . . 0.4(5) ?
    C1 C2 C3 C8 . . . . 176.8(4) ?
    C2 C3 C4 O1 . . . . -0.8(4) ?
    C8 C3 C4 O1 . . . . -177.6(3) ?
    C2 C3 C4 C5 . . . . -178.7(4) ?
    C8 C3 C4 C5 . . . . 4.4(6) ?
    C1 O1 C4 C3 . . . . 0.8(4) ?
    C1 O1 C4 C5 . . . . 179.0(4) ?
    C3 C4 C5 C6 . . . . -11.2(6) ?
    O1 C4 C5 C6 . . . . 171.0(3) ?
    C4 C5 C6 C7 . . . . 35.5(4) ?
    C4 C5 C6 C13 . . . . 162.8(3) ?
    C5 C6 C7 C10 . . . . -178.8(3) ?
    C13 C6 C7 C10 . . . . 54.8(3) ?
    C5 C6 C7 C8 . . . . -55.9(4) ?
    C13 C6 C7 C8 . . . . 177.8(3) ?
    C4 C3 C8 C9 . . . . 105.7(4) ?
    C2 C3 C8 C9 . . . . -70.2(5) ?
    C4 C3 C8 C7 . . . . -21.6(5) ?
    C2 C3 C8 C7 . . . . 162.5(4) ?
    C10 C7 C8 C3 . . . . 168.7(3) ?
    C6 C7 C8 C3 . . . . 46.7(4) ?
    C10 C7 C8 C9 . . . . 44.4(4) ?
    C6 C7 C8 C9 . . . . -77.5(4) ?
    C28 O7 C10 C7 . . . . -152.1(3) ?
    C28 O7 C10 C11 . . . . 82.5(3) ?
    C6 C7 C10 O7 . . . . -174.8(2) ?
    C8 C7 C10 O7 . . . . 60.5(3) ?
    C6 C7 C10 C11 . . . . -54.4(4) ?
    C8 C7 C10 C11 . . . . -179.2(3) ?
    C21 O5 C11 C10 . . . . -97.8(3) ?
    C21 O5 C11 C12 . . . . 140.8(3) ?
    O7 C10 C11 O5 . . . . 53.9(3) ?
    C7 C10 C11 O5 . . . . -66.7(3) ?
    O7 C10 C11 C12 . . . . 176.6(2) ?
    C7 C10 C11 C12 . . . . 56.0(4) ?
    O5 C11 C12 O8 . . . . -179.3(2) ?
    C10 C11 C12 O8 . . . . 59.3(3) ?
    O5 C11 C12 C13 . . . . 65.0(3) ?
    C10 C11 C12 C13 . . . . -56.4(3) ?
    O5 C11 C12 C19 . . . . -67.7(3) ?
    C10 C11 C12 C19 . . . . 170.8(3) ?
    C5 C6 C13 C15 . . . . -60.4(3) ?
    C7 C6 C13 C15 . . . . 66.6(3) ?
    C5 C6 C13 C16 . . . . 57.7(4) ?
    C7 C6 C13 C16 . . . . -175.3(3) ?
    C5 C6 C13 C12 . . . . 175.5(3) ?
    C7 C6 C13 C12 . . . . -57.4(3) ?
    O8 C12 C13 C15 . . . . -174.7(3) ?
    C11 C12 C13 C15 . . . . -64.4(4) ?
    C19 C12 C13 C15 . . . . 67.7(4) ?
    O8 C12 C13 C16 . . . . 65.8(3) ?
    C11 C12 C13 C16 . . . . 176.0(2) ?
    C19 C12 C13 C16 . . . . -51.9(3) ?
    O8 C12 C13 C6 . . . . -52.5(3) ?
    C11 C12 C13 C6 . . . . 57.8(3) ?
    C19 C12 C13 C6 . . . . -170.1(2) ?
    C15 C13 C16 C17 . . . . -66.6(4) ?
    C6 C13 C16 C17 . . . . 173.9(3) ?
    C12 C13 C16 C17 . . . . 56.3(4) ?
    C13 C16 C17 C18 . . . . -58.8(4) ?
    C16 C17 C18 O9 . . . . -176.5(3) ?
    C16 C17 C18 C19 . . . . 56.3(4) ?
    O9 C18 C19 C20 . . . . -48.5(4) ?
    C17 C18 C19 C20 . . . . 79.8(4) ?
    O9 C18 C19 C14 . . . . 64.9(4) ?
    C17 C18 C19 C14 . . . . -166.8(3) ?
    O9 C18 C19 C12 . . . . -177.7(3) ?
    C17 C18 C19 C12 . . . . -49.5(4) ?
    O8 C12 C19 C20 . . . . 159.2(3) ?
    C11 C12 C19 C20 . . . . 50.1(4) ?
    C13 C12 C19 C20 . . . . -80.7(4) ?
    O8 C12 C19 C14 . . . . 43.3(3) ?
    C11 C12 C19 C14 . . . . -65.8(3) ?
    C13 C12 C19 C14 . . . . 163.4(3) ?
    O8 C12 C19 C18 . . . . -72.5(3) ?
    C11 C12 C19 C18 . . . . 178.4(3) ?
    C13 C12 C19 C18 . . . . 47.6(4) ?
    C14 C19 C20 O2 . . . . 36.5(5) ?
    C18 C19 C20 O2 . . . . 151.9(4) ?
    C12 C19 C20 O2 . . . . -82.6(4) ?
    C14 C19 C20 O3 . . . . -140.7(3) ?
    C18 C19 C20 O3 . . . . -25.3(5) ?
    C12 C19 C20 O3 . . . . 100.1(4) ?
    C11 O5 C21 O4 . . . . 0.7(5) ?
    C11 O5 C21 C22 . . . . -179.3(3) ?
    O4 C21 C22 C27 . . . . -150.8(4) ?
    O5 C21 C22 C27 . . . . 29.2(5) ?
    O4 C21 C22 C23 . . . . 24.9(5) ?
    O5 C21 C22 C23 . . . . -155.1(3) ?
    C27 C22 C23 C24 . . . . 0.1(6) ?
    C21 C22 C23 C24 . . . . -175.7(3) ?
    C22 C23 C24 C25 . . . . 1.9(6) ?
    C23 C24 C25 C26 . . . . -2.0(7) ?
    C24 C25 C26 C27 . . . . -0.1(6) ?
    C23 C22 C27 C26 . . . . -2.1(6) ?
    C21 C22 C27 C26 . . . . 173.4(3) ?
    C25 C26 C27 C22 . . . . 2.1(6) ?
    C10 O7 C28 O6 . . . . 9.3(5) ?
    C10 O7 C28 C29 . . . . -168.8(3) ?
    O6 C28 C29 C34 . . . . -176.1(4) ?
    O7 C28 C29 C34 . . . . 1.9(5) ?
    O6 C28 C29 C30 . . . . 2.3(6) ?
    O7 C28 C29 C30 . . . . -179.6(3) ?
    C34 C29 C30 C31 . . . . 0.7(6) ?
    C28 C29 C30 C31 . . . . -177.7(4) ?
    C29 C30 C31 C32 . . . . 0.3(7) ?
    C30 C31 C32 C33 . . . . -1.2(8) ?
    C31 C32 C33 C34 . . . . 1.1(7) ?
    C30 C29 C34 C33 . . . . -0.8(6) ?
    C28 C29 C34 C33 . . . . 177.6(3) ?
    C32 C33 C34 C29 . . . . -0.1(6) ?
loop_
    _geom_hbond_atom_site_label_D
    _geom_hbond_atom_site_label_H
    _geom_hbond_atom_site_label_A
    _geom_hbond_site_symmetry_A
    _geom_hbond_distance_DH
    _geom_hbond_distance_HA
    _geom_hbond_distance_DA
    _geom_hbond_angle_DHA
    O3 H3 O10 . 0.84 1.79 2.626(5) 177
    O8 H8 O2 3 0.84 2.03 2.728(3) 141
    O10 H10 O8 3_545 0.84 2.26 2.967(4) 142
    C15 H15A O3 . 0.96 2.35 3.231(5) 152
_iucr_refine_instructions_details
;
TITL  P212121
CELL  0.71073  11.7943  13.5934  19.2988  90.000  90.000  90.000
ZERR  4         0.0006   0.0007   0.0011   0.000   0.000   0.000
LATT -1
SYMM  0.5-X, -Y, 0.5+Z
SYMM -X, 0.5+Y, 0.5-Z
SYMM  0.5+X, 0.5-Y, -Z
SFAC  C H O
UNIT  140 160 40
ACTA
OMIT -3 55
MERG  4
L.S.  10
BOND  $H
CONF
FMAP  2
PLAN -1
DFIX  1.50 0.01 O10 C35
ISOR  0.01 O10 C35
WGHT    0.076900    0.173900
FVAR       0.44351
O1    3    0.469359    1.259761    0.173894    11.00000    0.05544    0.04527 =
         0.06689    0.00261    0.00108   -0.01642
O2    3    0.038717    0.728266    0.279844    11.00000    0.08404    0.03075 =
         0.07851   -0.00028    0.01042   -0.00772
O3    3    0.118638    0.799121    0.369878    11.00000    0.09000    0.04561 =
         0.07535    0.01159   -0.00954    0.00884
AFIX 147  0.8400
H3    2    0.131900    0.740255    0.380348    11.00000   -1.20000
AFIX   0
O4    3    0.084505    0.720597    0.113873    11.00000    0.05551    0.03587 =
         0.06556   -0.00735   -0.00915   -0.00134
O5    3    0.181402    0.823097    0.184422    11.00000    0.03852    0.02614 =
         0.04917   -0.00157   -0.00269    0.00245
O6    3   -0.000937    0.918882    0.016412    11.00000    0.05529    0.08428 =
         0.06959   -0.02296   -0.01822    0.01950
O7    3    0.177338    0.906793    0.055365    11.00000    0.04403    0.04021 =
         0.04095   -0.00553   -0.00223    0.00037
O8    3   -0.005298    1.030296    0.209099    11.00000    0.04356    0.02920 =
         0.05476   -0.00123   -0.00525    0.00702
AFIX 147  0.8400
H8    2    0.001076    1.083951    0.230335    11.00000   -1.50000
AFIX   0
O9    3   -0.064582    0.919518    0.412104    11.00000    0.08067    0.06345 =
         0.05657    0.00865    0.01957   -0.00892
AFIX 147  0.8400
H9    2   -0.019489    0.911436    0.445310    11.00000   -1.50000
AFIX   0
O10   3    0.159599    0.613254    0.397310    11.00000    0.14711    0.07419 =
         0.11987    0.01810   -0.06180   -0.00202
AFIX 147  0.8400
H10   2    0.125899    0.565831    0.378479    11.00000   -1.50000
AFIX   0
C1    1    0.509007    1.279083    0.108736    11.00000    0.06821    0.05426 =
         0.07162    0.00599    0.01390   -0.02338
AFIX  43
H1    2    0.565680    1.324526    0.098832    11.00000   -1.20000
AFIX   0
C2    1    0.457069    1.225462    0.061884    11.00000    0.07479    0.05589 =
         0.05743    0.00367    0.01798   -0.01781
AFIX  43
H2    2    0.470203    1.226227    0.014371    11.00000   -1.20000
AFIX   0
C3    1    0.376725    1.165853    0.097690    11.00000    0.05382    0.03833 =
         0.05292    0.00563    0.00548   -0.00492
C4    1    0.386619    1.189536    0.164575    11.00000    0.04558    0.03534 =
         0.05755    0.00309   -0.00050   -0.00649
C5    1    0.326144    1.149626    0.224627    11.00000    0.04895    0.04643 =
         0.04612   -0.00214   -0.00194   -0.00908
AFIX  23
H5A   2    0.298517    1.203293    0.253128    11.00000   -1.20000
H5B   2    0.377835    1.110532    0.252377    11.00000   -1.20000
AFIX   0
C6    1    0.225654    1.085319    0.201388    11.00000    0.03910    0.03052 =
         0.03992    0.00107   -0.00250   -0.00046
AFIX  13
H6    2    0.163148    1.130196    0.190424    11.00000   -1.20000
AFIX   0
C7    1    0.251967    1.027082    0.134335    11.00000    0.04175    0.03286 =
         0.04167   -0.00139   -0.00299    0.00005
AFIX  13
H7    2    0.313707    0.980961    0.144315    11.00000   -1.20000
AFIX   0
C8    1    0.289268    1.093608    0.072966    11.00000    0.06028    0.04804 =
         0.04176   -0.00041    0.00437   -0.00849
AFIX  13
H8A   2    0.325785    1.051151    0.038524    11.00000   -1.20000
AFIX   0
C9    1    0.193623    1.147976    0.036542    11.00000    0.09305    0.06955 =
         0.06498    0.03238   -0.02482   -0.02160
AFIX  33
H9A   2    0.224057    1.185990   -0.001029    11.00000   -1.50000
H9B   2    0.156552    1.190963    0.068859    11.00000   -1.50000
H9C   2    0.139884    1.101293    0.018803    11.00000   -1.50000
AFIX   0
C10   1    0.147926    0.967959    0.114605    11.00000    0.04297    0.03214 =
         0.04004   -0.00402   -0.00395    0.00404
AFIX  13
H10A  2    0.087920    1.013688    0.100592    11.00000   -1.20000
AFIX   0
C11   1    0.101284    0.900439    0.170666    11.00000    0.03623    0.02844 =
         0.04309   -0.00031   -0.00178    0.00239
AFIX  13
H11   2    0.030534    0.870957    0.153997    11.00000   -1.20000
AFIX   0
C12   1    0.075663    0.960950    0.236013    11.00000    0.03965    0.02391 =
         0.04344    0.00182   -0.00141    0.00464
C13   1    0.183753    1.017794    0.261669    11.00000    0.03820    0.02903 =
         0.04077    0.00165   -0.00270    0.00137
C14   1   -0.111118    0.876473    0.267353    11.00000    0.04353    0.05487 =
         0.06686   -0.00001    0.00907   -0.00514
AFIX  33
H14A  2   -0.152302    0.841576    0.302521    11.00000   -1.50000
H14B  2   -0.104707    0.835998    0.226778    11.00000   -1.50000
H14C  2   -0.150704    0.935995    0.255888    11.00000   -1.50000
AFIX   0
C15   1    0.280059    0.948892    0.285286    11.00000    0.04487    0.03859 =
         0.04902    0.00308   -0.01158    0.00296
AFIX  33
H15A  2    0.253211    0.907239    0.321953    11.00000   -1.50000
H15B  2    0.342760    0.987451    0.301670    11.00000   -1.50000
H15C  2    0.304195    0.909066    0.246946    11.00000   -1.50000
AFIX   0
C16   1    0.150151    1.082500    0.324022    11.00000    0.05323    0.03593 =
         0.03888   -0.00220   -0.00090   -0.00189
AFIX  23
H16A  2    0.217140    1.115652    0.341485    11.00000   -1.20000
H16B  2    0.097108    1.132482    0.308661    11.00000   -1.20000
AFIX   0
C17   1    0.096437    1.023569    0.382393    11.00000    0.06534    0.04789 =
         0.04202   -0.00147    0.00191   -0.00060
AFIX  23
H17A  2    0.150601    0.975919    0.399830    11.00000   -1.20000
H17B  2    0.076338    1.067380    0.420118    11.00000   -1.20000
AFIX   0
C18   1   -0.008021    0.971010    0.357138    11.00000    0.05641    0.04032 =
         0.04603    0.00486    0.01264    0.00560
AFIX  13
H18   2   -0.060581    1.022457    0.341851    11.00000   -1.20000
AFIX   0
C19   1    0.008177    0.901899    0.294422    11.00000    0.04312    0.03102 =
         0.04837    0.00014    0.00493   -0.00100
C20   1    0.057702    0.802163    0.313389    11.00000    0.05017    0.04163 =
         0.05296    0.00827    0.00919   -0.00043
C21   1    0.162271    0.735606    0.152407    11.00000    0.04426    0.02912 =
         0.04615   -0.00203    0.00491   -0.00320
C22   1    0.249091    0.660438    0.170714    11.00000    0.03898    0.02888 =
         0.05760   -0.00013    0.00990   -0.00180
C23   1    0.267492    0.584865    0.123966    11.00000    0.05354    0.03811 =
         0.06201   -0.00621    0.01069    0.00100
AFIX  43
H23   2    0.230329    0.584368    0.081466    11.00000   -1.20000
AFIX   0
C24   1    0.341857    0.510092    0.141263    11.00000    0.05793    0.04384 =
         0.09179   -0.01135    0.01722    0.01013
AFIX  43
H24   2    0.356442    0.460083    0.109608    11.00000   -1.20000
AFIX   0
C25   1    0.394099    0.509097    0.204518    11.00000    0.04297    0.04028 =
         0.10614    0.00660    0.00882    0.01080
AFIX  43
H25   2    0.442141    0.457418    0.216146    11.00000   -1.20000
AFIX   0
C26   1    0.376114    0.583497    0.250642    11.00000    0.04921    0.05035 =
         0.08471    0.00675   -0.00710    0.00403
AFIX  43
H26   2    0.411828    0.582345    0.293597    11.00000   -1.20000
AFIX   0
C27   1    0.304910    0.660629    0.233686    11.00000    0.05029    0.03882 =
         0.06745   -0.00398    0.00056    0.00480
AFIX  43
H27   2    0.294616    0.712431    0.264529    11.00000   -1.20000
AFIX   0
C28   1    0.091677    0.883022    0.012513    11.00000    0.04684    0.04544 =
         0.04824   -0.00115   -0.00294    0.00469
C29   1    0.123619    0.805724   -0.038084    11.00000    0.05372    0.04165 =
         0.03964   -0.00222    0.00060   -0.00296
C30   1    0.042383    0.775615   -0.085205    11.00000    0.05828    0.06804 =
         0.06382   -0.01014   -0.00663   -0.00460
AFIX  43
H30   2   -0.028672    0.805274   -0.085586    11.00000   -1.20000
AFIX   0
C31   1    0.067116    0.701134   -0.131862    11.00000    0.08084    0.07784 =
         0.05714   -0.02154   -0.01251   -0.00870
AFIX  43
H31   2    0.012777    0.680899   -0.163740    11.00000   -1.20000
AFIX   0
C32   1    0.171438    0.657492   -0.130948    11.00000    0.10032    0.05630 =
         0.06186   -0.02053    0.01161    0.00082
AFIX  43
H32   2    0.187202    0.606703   -0.161765    11.00000   -1.20000
AFIX   0
C33   1    0.252352    0.687393   -0.085587    11.00000    0.07342    0.05575 =
         0.05710   -0.00459    0.00931    0.00727
AFIX  43
H33   2    0.323521    0.657942   -0.085953    11.00000   -1.20000
AFIX   0
C34   1    0.228616    0.762288   -0.038466    11.00000    0.05670    0.04889 =
         0.04896   -0.00262   -0.00323   -0.00288
AFIX  43
H34   2    0.283909    0.782814   -0.007300    11.00000   -1.20000
AFIX   0
C35   1    0.224215    0.579191    0.451621    11.00000    0.13107    0.07137 =
         0.10631    0.00880   -0.02067    0.00141
AFIX 137
H35A  2    0.211309    0.619536    0.491680    11.00000   -1.50000
H35B  2    0.302977    0.581798    0.439205    11.00000   -1.50000
H35C  2    0.203434    0.512476    0.461866    11.00000   -1.50000
eqiv  $1 -x,1/2+y,1/2-z
eqiv  $2 -x,-1/2+y,1/2-z
htab  o3 o10
htab  o8 o2_$1
htab  o10 o8_$2
HKLF 4
REM   P212121
REM R1 =  0.0518 for   2882 Fo > 4sig(Fo)  and  0.0758 for all   3916 data
REM    411 parameters refined using     13 restraints
END
WGHT      0.0688      0.2999
REM Highest difference peak  0.302,  deepest hole -0.179,  1-sigma level  0.040
Q1    1   0.0806  0.7278  0.3235  11.00000  0.05    0.30
;
