# Supplementary material for: Crystal structure of (3S*,4S*,4aS*,5R*,6R*,6aS*,7R*,11aS*,11bR*)-5,6-bis(benzo­yloxy)-3,4a-dihy­droxy-4,7,11b-trimethyl-1,2,3,4,4a,5,6,6a,7,11,11a,11b-dodeca­hydro­phenanthro[3,2-b]furan-4-carb­oxy­lic acid methanol monosolvate
Source: Acta Crystallogr E Crystallogr Commun. 2015 Sep 12;71(Pt 10):o739–40. doi: 10.1107/S2056989015016461 (PMC4647408; doi:10.1107/S2056989015016461)
Supplement: Supplementary file 2 [file e-71-0o739-Isup2.hkl]

# 
# h,k,l, Fc-squared, Fo-squared, sigma(Fo-squared) and status flag 
# 
data_I
_shelx_title '  P212121' 
_shelx_refln_list_code          4 
_shelx_F_calc_maximum      218.57 
_exptl_crystal_F_000      1320.00 
_reflns_d_resolution_high  0.7697 
 
loop_ 
 _symmetry_equiv_pos_as_xyz 
 'x, y, z' 
 '-x+1/2, -y, z+1/2' 
 '-x, y+1/2, -z+1/2' 
 'x+1/2, -y+1/2, -z' 
 
_cell_length_a    11.7943 
_cell_length_b    13.5934 
_cell_length_c    19.2988 
_cell_angle_alpha  90.000 
_cell_angle_beta   90.000 
_cell_angle_gamma  90.000 
 
_shelx_F_squared_multiplier     1.000 
 
loop_ 
 _refln_index_h 
 _refln_index_k 
 _refln_index_l 
 _refln_F_squared_calc 
 _refln_F_squared_meas 
 _refln_F_squared_sigma 
 _refln_observed_status 
   2   0   0      558.51      469.63     10.83 o 
   4   0   0       72.27       66.02      5.24 o 
   6   0   0      637.88      573.67     15.80 o 
   8   0   0      459.11      457.12     18.08 o 
  10   0   0      240.10      235.46     22.74 o 
   1   1   0     9039.33     9685.93    106.20 o 
   2   1   0    47773.19    48897.54    489.39 o 
   3   1   0       47.24       89.59      8.69 o 
   4   1   0     3264.40     3489.56     42.58 o 
   5   1   0      594.61      645.01     14.28 o 
   6   1   0      403.08      403.14     10.36 o 
   7   1   0       57.94       61.42      5.18 o 
   8   1   0      584.42      572.33     13.44 o 
   9   1   0      349.18      337.56     11.21 o 
  10   1   0       25.34       33.30      7.00 o 
  11   1   0        3.46        5.80      9.77 o 
   0   2   0      124.06       96.17      7.03 o 
   1   2   0    24083.63    25273.42    312.42 o 
   2   2   0     4213.28     4165.78     48.73 o 
   3   2   0      451.80      506.85     13.24 o 
   4   2   0        0.29        4.77      3.40 o 
   5   2   0      981.54     1001.36     16.68 o 
   6   2   0      334.60      417.25     10.42 o 
   7   2   0      106.94      119.39      6.66 o 
   8   2   0      529.24      488.28     12.17 o 
   9   2   0      233.90      260.77     13.31 o 
  10   2   0      330.33      331.64     13.96 o 
  11   2   0      205.44      148.36     23.04 o 
  12   2   0      264.12      253.73     28.59 o 
   1   3   0      133.58      129.75      7.98 o 
   2   3   0    12893.66    13029.83    200.71 o 
   3   3   0     4636.72     5147.13     70.81 o 
   4   3   0     5337.14     5238.75     92.75 o 
   5   3   0     1993.01     2341.43     38.58 o 
   6   3   0      774.58      760.11     18.91 o 
   7   3   0      124.04      119.70      8.41 o 
   8   3   0        2.81        5.89      4.29 o 
   9   3   0        0.88        4.85      4.42 o 
  10   3   0      478.16      405.92     19.60 o 
  11   3   0      379.05      366.92     20.42 o 
  12   3   0      138.67      136.79     22.44 o 
   0   4   0      852.75      953.87     32.75 o 
   1   4   0      830.99      804.49     30.83 o 
   2   4   0    14539.95    15249.11    234.18 o 
   3   4   0     5846.11     6602.30     90.23 o 
   4   4   0     1174.36     1109.75     22.74 o 
   5   4   0       34.45       30.81      4.83 o 
   6   4   0        8.20        2.04      5.30 o 
   7   4   0        0.74       -5.38      3.61 o 
   8   4   0        3.00        6.05      4.29 o 
   9   4   0       64.74       63.96      7.95 o 
  10   4   0      225.42      245.13     19.54 o 
  11   4   0      134.74      116.60     13.88 o 
  12   4   0        4.09        0.91     23.14 o 
  13   4   0      141.89      125.70     19.91 o 
   1   5   0      562.28      551.35     16.04 o 
   2   5   0        0.10       -1.10      3.50 o 
   3   5   0      500.33      453.29     13.73 o 
   4   5   0     1551.98     1819.22     28.70 o 
   5   5   0      267.49      345.95     12.71 o 
   6   5   0      876.77      882.92     21.55 o 
   7   5   0      111.07      112.78      8.55 o 
   8   5   0      154.10      151.62      9.74 o 
   9   5   0       93.25       89.24     23.97 o 
  10   5   0        4.00        7.89     13.05 o 
  11   5   0       15.64       20.20     20.86 o 
  12   5   0        5.55        1.45     13.80 o 
  13   5   0       82.93       74.40     15.58 o 
  14   5   0        0.03      -13.38     16.33 o 
   0   6   0     2822.59     2443.19     50.69 o 
   1   6   0      448.68      541.66     15.40 o 
   2   6   0     2826.56     3028.66     53.38 o 
   3   6   0     1370.05     1293.54     22.71 o 
   4   6   0     2982.54     3019.62     65.05 o 
   5   6   0      163.73      177.99      9.77 o 
   6   6   0       40.11       39.00      9.46 o 
   7   6   0      114.21      110.65      9.17 o 
   8   6   0       22.79       13.08      8.20 o 
   9   6   0      126.75      121.94     15.85 o 
  10   6   0       19.60       29.40     10.64 o 
  11   6   0      284.29      265.21     23.23 o 
  12   6   0       24.43       22.90     16.10 o 
  13   6   0        3.05        4.47      9.73 o 
  14   6   0       95.23      123.88     34.96 o 
   1   7   0      229.85      235.58      9.62 o 
   2   7   0        0.91        2.22      3.21 o 
   3   7   0      147.86      182.31      8.65 o 
   4   7   0       53.79       60.48      5.58 o 
   5   7   0      298.91      296.99      9.98 o 
   6   7   0      966.38     1019.86     25.79 o 
   7   7   0       14.65       16.54      5.94 o 
   8   7   0        1.91       -6.24      6.78 o 
   9   7   0      126.81      154.22     18.37 o 
  10   7   0       16.70       23.77     11.17 o 
  11   7   0       94.31       90.82     16.36 o 
  12   7   0       81.42       75.95     15.45 o 
  13   7   0        4.36       24.29     29.67 o 
  14   7   0       43.19       55.06     15.34 o 
   0   8   0      179.14      217.56     15.94 o 
   1   8   0      132.79      124.77      8.51 o 
   2   8   0      378.41      386.59     17.14 o 
   3   8   0      255.85      266.26     10.90 o 
   4   8   0        5.00        0.10      3.56 o 
   5   8   0      106.57       93.91      7.00 o 
   6   8   0      176.05      145.88     13.83 o 
   7   8   0        6.40        9.35      8.60 o 
   8   8   0       22.47       17.68      9.89 o 
   9   8   0      319.06      311.28     67.15 o 
  10   8   0        9.12        5.22      9.37 o 
  11   8   0       15.22       22.05     11.40 o 
  12   8   0       19.41       22.95     13.38 o 
  13   8   0       29.97       28.88     13.75 o 
   1   9   0       62.44       70.28      7.56 o 
   2   9   0      335.55      357.23     13.29 o 
   3   9   0      703.89      670.50     18.29 o 
   4   9   0       72.17       98.53      8.36 o 
   5   9   0      275.49      296.61     12.13 o 
   6   9   0       99.78       90.66     10.61 o 
   7   9   0       43.07       41.80     12.35 o 
   8   9   0      199.65      160.01     20.33 o 
   9   9   0        2.19        5.08     10.25 o 
  10   9   0       24.09       47.12     14.20 o 
  11   9   0        0.71       17.77     11.94 o 
  12   9   0      295.67      301.35     55.27 o 
  13   9   0        6.68       -4.23     13.78 o 
   0  10   0     1471.93     1377.84     41.17 o 
   1  10   0     1476.78     1468.90     30.19 o 
   2  10   0       57.82       57.96      7.31 o 
   3  10   0        3.34        3.15      4.42 o 
   4  10   0      608.17      592.73     17.75 o 
   5  10   0      287.01      290.56     16.83 o 
   6  10   0       69.27       53.09     13.06 o 
   7  10   0       11.64       23.23     15.41 o 
   8  10   0       79.46       93.74     17.12 o 
   9  10   0        0.76       -5.53      9.52 o 
  10  10   0       72.42       70.09     21.80 o 
  11  10   0      147.09      143.10     21.14 o 
  12  10   0        3.30        8.30     15.44 o 
   1  11   0       86.61       70.77     10.29 o 
   2  11   0      321.13      310.91     14.70 o 
   3  11   0      236.20      246.59     13.43 o 
   4  11   0      225.93      227.40     20.93 o 
   5  11   0      326.37      307.48     18.37 o 
   6  11   0        5.28       -8.28     11.37 o 
   7  11   0      101.93       97.73     18.07 o 
   8  11   0       50.36       39.71     13.54 o 
   9  11   0       30.01       28.26     12.41 o 
  10  11   0        5.13       12.31     11.19 o 
  11  11   0       38.17       38.45     13.98 o 
   0  12   0      515.93      495.15     25.96 o 
   1  12   0     1050.48     1001.05     26.39 o 
   2  12   0     1147.82     1133.56     33.57 o 
   3  12   0      119.50      132.55     14.76 o 
   4  12   0       56.54       68.35     11.78 o 
   5  12   0       26.52       17.71     11.59 o 
   6  12   0      181.69      209.18     24.16 o 
   7  12   0       21.58        8.25     26.50 o 
   8  12   0        0.83       -3.56      9.90 o 
   9  12   0       21.20       41.85     17.22 o 
  10  12   0        3.37       13.42     12.23 o 
  11  12   0        1.92      -11.60     10.54 o 
   1  13   0      604.40      530.61     20.05 o 
   2  13   0        0.89        8.11      6.19 o 
   3  13   0      411.05      412.88     18.22 o 
   4  13   0      190.90      219.30     17.90 o 
   5  13   0       17.62       10.78     21.80 o 
   6  13   0        4.07        1.03     11.34 o 
   7  13   0       82.42       87.04     18.45 o 
   8  13   0        1.15       33.98     19.08 o 
   9  13   0        1.08       21.65     11.65 o 
  10  13   0       12.25       20.90     26.28 o 
   0  14   0      244.04      222.96     34.53 o 
   1  14   0       80.50       86.55     11.48 o 
   2  14   0        0.41       -8.41      5.89 o 
   3  14   0        6.15        3.00     10.99 o 
   4  14   0        7.78        5.85     11.01 o 
   5  14   0       93.88       88.75     18.28 o 
   6  14   0       14.66       29.01     12.81 o 
   7  14   0        5.90        3.87     11.77 o 
   8  14   0       36.42       41.27     13.28 o 
   9  14   0       22.60       31.13     13.07 o 
   1  15   0       57.50       63.30     10.74 o 
   2  15   0      223.28      231.76     16.62 o 
   3  15   0        0.12       16.66     11.55 o 
   4  15   0       27.09       17.79     12.15 o 
   5  15   0        2.99       -4.44     10.48 o 
   6  15   0       11.48       -7.04     10.98 o 
   7  15   0       31.28       24.46     13.41 o 
   8  15   0        6.46       -1.80     11.41 o 
   0  16   0      870.50      967.37     72.08 o 
   1  16   0       11.39        9.94      8.07 o 
   2  16   0        4.28        9.46      9.25 o 
   3  16   0       19.18       14.41     14.62 o 
   4  16   0      152.10      159.62     23.48 o 
   5  16   0        2.31       15.27     12.72 o 
   6  16   0       12.35       22.11     12.89 o 
   1  17   0      103.60      109.45     13.42 o 
   2  17   0      171.96      169.79     23.95 o 
   3  17   0       17.66       22.00     14.02 o 
   4  17   0       11.42        8.79     21.01 o 
   1   0   1    18541.36    19045.32    174.91 o 
   2   0   1     1504.13     1635.46     19.35 o 
   3   0   1      317.30      309.55      6.08 o 
   4   0   1       85.82       83.25      4.03 o 
   5   0   1        7.06        9.41      2.73 o 
   6   0   1      288.76      337.68     10.47 o 
   7   0   1      140.35      132.92      7.08 o 
   8   0   1       28.11       30.92      5.06 o 
   9   0   1       75.28       81.61      7.24 o 
  10   0   1      453.34      441.81     20.32 o 
  11   0   1      509.22      481.22     22.16 o 
   0   1   1      707.80      604.26     32.13 o 
   1   1   1     1595.38     1640.29     15.61 o 
   2   1   1    13615.40    14127.98    116.62 o 
   3   1   1     2213.50     2155.06     20.53 o 
   4   1   1      280.28      274.65      5.16 o 
   5   1   1     1535.46     1535.57     16.13 o 
   6   1   1      459.98      436.08      7.98 o 
   7   1   1      319.20      326.21      6.67 o 
   8   1   1       27.71       29.08      3.29 o 
   9   1   1      137.74      163.50      7.41 o 
  10   1   1      130.62      123.01      7.37 o 
  11   1   1       66.37       64.97      9.18 o 
  12   1   1      178.38      185.00     25.32 o 
   0   2   1     1277.19     1334.79     20.55 o 
   1   2   1     7836.47     8201.17     74.06 o 
   2   2   1    10038.24    10622.14     96.85 o 
   3   2   1     7794.07     8206.94     75.11 o 
   4   2   1     1171.27     1169.40     14.80 o 
   5   2   1     2405.82     2497.60     25.68 o 
   6   2   1       10.21       15.51      2.49 o 
   7   2   1      548.69      555.43      9.20 o 
   8   2   1      353.96      358.12      7.50 o 
   9   2   1      191.76      210.45      7.80 o 
  10   2   1       92.25       78.97      6.59 o 
  11   2   1       91.88       89.46     13.27 o 
  12   2   1       15.59        9.55     12.24 o 
   0   3   1      499.32      442.58     10.57 o 
   1   3   1       78.37      121.28     11.91 o 
   2   3   1     8368.34     8980.08     89.62 o 
   3   3   1      194.60      167.48      6.85 o 
   4   3   1      759.70      811.02     10.98 o 
   5   3   1      843.69      783.21     11.17 o 
   6   3   1     2743.49     2939.21     30.29 o 
   7   3   1      128.90      135.85      7.67 o 
   8   3   1       96.89      101.21      6.03 o 
   9   3   1       45.97       53.04      4.78 o 
  10   3   1       43.23       38.83      5.58 o 
  11   3   1      115.89      114.07      9.49 o 
  12   3   1       18.77       14.53      7.54 o 
  13   3   1        6.99       10.49     12.65 o 
   0   4   1      254.08      203.18      9.04 o 
   1   4   1     5882.31     6107.35     58.30 o 
   2   4   1     1128.30     1241.30     18.28 o 
   3   4   1     4383.09     4754.53     43.95 o 
   4   4   1      260.77      270.75      7.04 o 
   5   4   1       63.79       76.09      4.60 o 
   6   4   1      106.00       93.50      5.80 o 
   7   4   1        4.49        2.57      2.51 o 
   8   4   1       35.51       39.07      5.44 o 
   9   4   1      128.59      117.25      8.53 o 
  10   4   1      114.00      100.15     10.02 o 
  11   4   1       81.13       75.39      8.54 o 
  12   4   1       87.19       87.56     11.50 o 
  13   4   1       32.84       29.54      8.70 o 
   0   5   1        0.25        2.59      3.75 o 
   1   5   1     2193.15     2244.83     26.16 o 
   2   5   1      900.14      805.52     12.80 o 
   3   5   1     1899.68     2397.69     25.88 o 
   4   5   1     1774.03     1797.80     21.52 o 
   5   5   1      877.44     1014.55     19.48 o 
   6   5   1       46.56       50.94      5.26 o 
   7   5   1      158.50      148.32      6.50 o 
   8   5   1        1.58        2.09      3.72 o 
   9   5   1       54.85       56.71      8.26 o 
  10   5   1      380.94      350.33     16.74 o 
  11   5   1      105.88      100.78     11.56 o 
  12   5   1        3.51       -1.79      5.16 o 
  13   5   1        7.48       17.24      7.53 o 
  14   5   1       48.67       70.90     32.72 o 
   0   6   1       38.66       51.10      6.17 o 
   1   6   1     1127.85     1108.91     16.96 o 
   2   6   1     1412.67     1366.96     22.51 o 
   3   6   1     1575.34     1512.27     19.34 o 
   4   6   1      316.27      322.22      9.70 o 
   5   6   1      268.72      265.25      6.92 o 
   6   6   1      177.22      199.86      7.69 o 
   7   6   1      196.07      193.30      7.71 o 
   8   6   1      255.32      247.86     13.37 o 
   9   6   1       38.23       43.51      8.67 o 
  10   6   1      143.92      145.24     12.63 o 
  11   6   1       41.39       53.63      9.32 o 
  12   6   1        8.85       10.26      9.57 o 
  13   6   1       31.66       51.56      9.79 o 
  14   6   1       55.80       82.52     17.71 o 
   0   7   1        7.75       14.27      4.85 o 
   1   7   1      159.51      161.13      7.11 o 
   2   7   1       70.81       73.85      5.32 o 
   3   7   1      242.99      231.99      7.49 o 
   4   7   1        8.93       15.12      3.08 o 
   5   7   1      866.85      825.97     13.75 o 
   6   7   1      225.53      216.05      7.95 o 
   7   7   1      273.19      275.08     11.78 o 
   8   7   1       48.54       57.93      8.65 o 
   9   7   1      173.82      156.13     13.06 o 
  10   7   1       94.79       88.04     10.83 o 
  11   7   1       11.17       11.88     10.06 o 
  12   7   1       49.55       51.00      9.69 o 
  13   7   1       49.50       97.13     16.09 o 
  14   7   1        2.52       12.13      7.83 o 
   0   8   1       13.20       12.81      4.43 o 
   1   8   1      594.23      552.97     11.85 o 
   2   8   1      242.59      264.96      8.42 o 
   3   8   1      163.65      142.10      6.81 o 
   4   8   1      182.91      191.76      8.52 o 
   5   8   1       76.68       80.51      4.68 o 
   6   8   1       47.28       46.71      5.54 o 
   7   8   1        6.98        7.11      4.77 o 
   8   8   1      169.28      177.41     14.17 o 
   9   8   1      152.01      155.06     14.01 o 
  10   8   1      145.54      166.39     14.57 o 
  11   8   1       11.35       -3.80      8.14 o 
  12   8   1       55.03       65.38     11.09 o 
  13   8   1       10.19       11.18      9.71 o 
   0   9   1       59.72       72.23      7.87 o 
   1   9   1      188.38      195.12      7.73 o 
   2   9   1       56.26       51.37      4.64 o 
   3   9   1       35.81       38.18      4.24 o 
   4   9   1      366.96      358.11     10.36 o 
   5   9   1        8.48        9.95      3.37 o 
   6   9   1      331.83      331.48     14.00 o 
   7   9   1       54.15       65.41      9.95 o 
   8   9   1      113.14       95.81     11.61 o 
   9   9   1       12.05        7.49      7.33 o 
  10   9   1       58.48       60.50     10.55 o 
  11   9   1       25.10       17.58      8.90 o 
  12   9   1       15.90       13.32      7.92 o 
  13   9   1       41.23       69.37     11.29 o 
   0  10   1      327.45      299.40     17.24 o 
   1  10   1      178.07      173.23      7.95 o 
   2  10   1       71.81       75.66      5.77 o 
   3  10   1       72.68       75.62      5.79 o 
   4  10   1      227.01      242.01      8.73 o 
   5  10   1      244.53      252.48     11.23 o 
   6  10   1      130.08      127.79     12.08 o 
   7  10   1      107.95      116.08     12.33 o 
   8  10   1      220.63      223.32     25.65 o 
   9  10   1       19.69       24.52      8.89 o 
  10  10   1       30.16       31.30      9.65 o 
  11  10   1       16.61       12.86      9.14 o 
  12  10   1       74.00       89.37     13.92 o 
   0  11   1        4.79        3.36      4.99 o 
   1  11   1       14.37        8.03      3.62 o 
   2  11   1      987.54      965.51     17.56 o 
   3  11   1      794.76      747.71     15.21 o 
   4  11   1      548.61      503.90     12.43 o 
   5  11   1       32.04       36.80      7.67 o 
   6  11   1      144.77      174.61     15.06 o 
   7  11   1       40.37       34.63      9.43 o 
   8  11   1       70.17       75.08     11.60 o 
   9  11   1        7.98        1.10     10.35 o 
  10  11   1       10.48       11.73     10.59 o 
  11  11   1       47.36       49.04     10.94 o 
   0  12   1      217.67      197.35     13.37 o 
   1  12   1      428.26      407.85     14.07 o 
   2  12   1       45.66       40.63      5.67 o 
   3  12   1      115.82      113.58      7.63 o 
   4  12   1       23.48       13.27      4.99 o 
   5  12   1      359.47      376.35     21.98 o 
   6  12   1       34.00       17.59      8.18 o 
   7  12   1       32.36       21.41      8.35 o 
   8  12   1       53.53       32.74      9.17 o 
   9  12   1       64.85       64.80     11.33 o 
  10  12   1       30.58       39.18     10.27 o 
  11  12   1        3.84       -1.24     15.48 o 
   0  13   1       81.19       97.46     11.01 o 
   1  13   1       11.33       14.30      4.79 o 
   2  13   1      111.38      104.86      7.99 o 
   3  13   1       95.01      108.63      7.99 o 
   4  13   1      266.64      272.68     15.54 o 
   5  13   1      209.28      214.14     17.48 o 
   6  13   1       57.72       55.09     11.02 o 
   7  13   1       15.10       34.52      9.01 o 
   8  13   1       30.33       18.75      8.57 o 
   9  13   1       24.92       16.42      8.07 o 
  10  13   1      116.70      137.58     15.49 o 
   0  14   1     1421.80     1431.29     36.83 o 
   1  14   1      231.07      233.22     11.31 o 
   2  14   1      227.56      245.20     11.43 o 
   3  14   1       15.30        4.99      5.00 o 
   4  14   1       41.91       49.63     10.71 o 
   5  14   1       54.43       62.02     11.42 o 
   6  14   1       75.80       89.49     13.17 o 
   7  14   1       69.84       67.91     16.82 o 
   8  14   1        4.22        7.17      7.57 o 
   9  14   1        3.59       -2.52      7.40 o 
   0  15   1        0.02       -2.19      7.09 o 
   1  15   1       39.69       51.52      7.05 o 
   2  15   1        7.44       17.88      5.66 o 
   3  15   1       64.56       65.24      9.93 o 
   4  15   1       48.69       71.30     11.83 o 
   5  15   1       11.79       14.95      8.85 o 
   6  15   1        5.88        6.07      8.15 o 
   7  15   1       92.67      117.55     18.35 o 
   8  15   1       26.21       37.16     10.80 o 
   0  16   1      185.27      162.68     15.65 o 
   1  16   1      211.46      215.32     14.38 o 
   2  16   1       74.35       98.28     12.60 o 
   3  16   1       57.85       60.48     12.48 o 
   4  16   1        2.97        0.71      7.24 o 
   5  16   1       10.49       12.32      8.60 o 
   6  16   1        1.41        8.21      8.17 o 
   0  17   1        0.00        7.72      9.93 o 
   1  17   1      122.10      149.77     11.44 o 
   2  17   1       91.35      119.69     15.06 o 
   3  17   1        8.37        3.61      8.58 o 
   4  17   1        3.02       -1.62     12.11 o 
   0   0   2    23738.62    23597.61    367.23 o 
   1   0   2    10510.69    10976.06    124.90 o 
   2   0   2      734.25      594.94      9.26 o 
   3   0   2       11.52       11.49      2.74 o 
   4   0   2      470.68      425.56      9.52 o 
   5   0   2        3.81        4.35      2.40 o 
   6   0   2      324.77      314.23      9.38 o 
   7   0   2        1.22        3.37      3.17 o 
   8   0   2        0.30       -4.77      3.18 o 
   9   0   2       26.61       29.19      5.37 o 
  10   0   2       72.77       82.93     11.26 o 
  11   0   2       20.78       42.67     14.41 o 
  12   0   2        4.48        6.95     10.77 o 
   0   1   2      355.49      408.36      7.33 o 
   1   1   2      710.40      753.18      7.79 o 
   2   1   2     6880.81     6854.53     63.11 o 
   3   1   2     2779.52     2624.12     26.88 o 
   4   1   2      775.46      719.31     10.88 o 
   5   1   2      673.17      676.06      9.06 o 
   6   1   2     1155.12     1137.18     12.90 o 
   7   1   2      260.15      265.47      6.24 o 
   8   1   2      707.05      673.62     11.35 o 
   9   1   2       33.84       24.05      4.09 o 
  10   1   2      152.87      139.13      8.60 o 
  11   1   2      309.17      290.59     15.92 o 
  12   1   2       18.87       19.23     12.66 o 
   0   2   2     4494.76     4355.95     58.17 o 
   1   2   2     2524.63     2547.79     26.64 o 
   2   2   2    16968.06    17972.61    159.85 o 
   3   2   2     2935.89     2989.47     34.21 o 
   4   2   2     1466.62     1465.81     28.87 o 
   5   2   2     1169.11     1265.85     20.03 o 
   6   2   2      380.90      392.01      8.11 o 
   7   2   2       97.65      111.37      4.52 o 
   8   2   2      469.55      477.33      8.50 o 
   9   2   2      180.62      182.79      7.28 o 
  10   2   2       94.12       96.03      7.81 o 
  11   2   2      103.03       99.83     10.73 o 
  12   2   2       17.38       19.92     13.23 o 
  13   2   2       96.74      111.16     23.36 o 
   0   3   2     4561.80     4679.17     63.56 o 
   1   3   2     3699.10     3895.54     38.23 o 
   2   3   2     5977.92     6229.40     65.60 o 
   3   3   2     2034.14     2112.87     22.21 o 
   4   3   2     4173.06     4435.76     47.40 o 
   5   3   2     1110.37     1090.97     14.11 o 
   6   3   2      719.46      721.42     11.24 o 
   7   3   2       50.67       55.15      4.04 o 
   8   3   2      250.32      241.53      7.16 o 
   9   3   2       50.53       54.50      5.83 o 
  10   3   2      187.06      166.08      9.11 o 
  11   3   2       21.08       15.80      5.90 o 
  12   3   2        6.06        5.67      7.00 o 
  13   3   2       49.26       50.98     17.37 o 
   0   4   2     2089.89     2016.44     32.70 o 
   1   4   2      503.86      437.61      8.59 o 
   2   4   2     6124.95     6536.11     62.32 o 
   3   4   2     1632.93     1828.91     21.52 o 
   4   4   2      320.79      291.30      7.82 o 
   5   4   2     5754.74     6249.43     62.96 o 
   6   4   2      256.48      263.47      7.59 o 
   7   4   2      281.08      293.85      8.33 o 
   8   4   2      206.00      209.71     10.01 o 
   9   4   2      140.48      123.62      8.88 o 
  10   4   2       33.23       47.58      7.32 o 
  11   4   2      251.16      262.65     13.19 o 
  12   4   2       86.45       87.32     10.21 o 
  13   4   2       10.26       12.64      9.44 o 
  14   4   2       25.33       40.04     17.19 o 
   0   5   2     3638.76     3661.51     54.66 o 
   1   5   2      326.49      318.11      8.07 o 
   2   5   2      232.73      227.32      6.70 o 
   3   5   2      790.16      920.06     21.64 o 
   4   5   2     4936.73     5504.67     58.87 o 
   5   5   2      725.34      708.97     12.96 o 
   6   5   2      178.91      177.88      6.61 o 
   7   5   2       18.63       19.73      3.43 o 
   8   5   2       27.92       25.27      5.17 o 
   9   5   2      617.12      562.00     23.02 o 
  10   5   2      159.95      175.98     12.91 o 
  11   5   2       15.10       14.04      6.85 o 
  12   5   2        7.05       13.81      5.78 o 
  13   5   2        7.07        2.14      7.59 o 
  14   5   2        1.81       12.27      9.83 o 
   0   6   2     3033.57     3041.47     48.93 o 
   1   6   2     1338.12     1516.92     20.97 o 
   2   6   2     1197.01     1220.77     18.08 o 
   3   6   2      397.42      358.96     10.99 o 
   4   6   2      202.03      212.64      7.33 o 
   5   6   2     1655.30     1636.68     23.23 o 
   6   6   2      185.93      168.01      7.02 o 
   7   6   2      258.61      247.64     13.51 o 
   8   6   2      456.17      476.75     14.71 o 
   9   6   2      215.03      195.10     14.05 o 
  10   6   2      108.81      103.95     11.45 o 
  11   6   2       20.74       30.21      8.10 o 
  12   6   2       85.62       95.30     10.64 o 
  13   6   2       14.76       29.99      8.55 o 
  14   6   2       32.59       33.14     11.89 o 
   0   7   2     2078.67     1901.24     57.45 o 
   1   7   2      632.45      642.26     19.83 o 
   2   7   2      858.87      801.99     15.61 o 
   3   7   2      706.61      670.64     13.21 o 
   4   7   2      110.18      107.93      5.99 o 
   5   7   2      186.86      163.45      7.49 o 
   6   7   2        4.74        6.80      3.27 o 
   7   7   2      711.75      674.64     17.79 o 
   8   7   2      134.42      131.69      9.61 o 
   9   7   2       30.76       48.76     17.12 o 
  10   7   2      105.40       95.40     11.57 o 
  11   7   2       53.59       55.78      9.57 o 
  12   7   2       19.77       20.72      8.11 o 
  13   7   2        0.99        9.79      9.94 o 
  14   7   2        9.15        3.28      8.31 o 
   0   8   2       29.35       21.12      5.85 o 
   1   8   2      747.21      639.63     19.23 o 
   2   8   2     1154.51     1201.29     26.07 o 
   3   8   2      370.87      400.72     10.15 o 
   4   8   2       17.22       22.44      3.75 o 
   5   8   2      244.24      227.54      7.98 o 
   6   8   2      245.53      240.18     11.92 o 
   7   8   2      359.08      304.86     13.29 o 
   8   8   2      135.80      126.58     12.33 o 
   9   8   2      233.39      241.28     16.51 o 
  10   8   2        7.99       -6.80      9.76 o 
  11   8   2       21.09       20.97      8.04 o 
  12   8   2        0.23       -2.44      7.26 o 
  13   8   2        0.11        4.50      8.91 o 
   0   9   2     1260.84     1207.93     29.87 o 
   1   9   2      487.94      500.01     12.98 o 
   2   9   2      154.21      149.26      8.98 o 
   3   9   2      254.61      267.89      9.35 o 
   4   9   2      290.30      301.15     11.24 o 
   5   9   2      394.07      412.69     11.00 o 
   6   9   2      127.69      128.21      9.96 o 
   7   9   2      163.64      160.54     11.02 o 
   8   9   2       46.19       51.68      9.68 o 
   9   9   2       30.08       29.15      8.40 o 
  10   9   2       28.39       22.06     12.59 o 
  11   9   2      117.38      110.69     13.62 o 
  12   9   2       16.86       18.86      8.49 o 
  13   9   2        9.24       10.06      8.30 o 
   0  10   2      202.46      204.49     11.96 o 
   1  10   2      195.73      203.85      8.45 o 
   2  10   2      264.24      284.26      9.28 o 
   3  10   2       88.24       94.34      6.22 o 
   4  10   2      146.26      138.95      7.21 o 
   5  10   2      268.30      264.63     13.86 o 
   6  10   2       51.56       64.43      8.36 o 
   7  10   2       13.29       14.63      7.59 o 
   8  10   2       46.58       38.19      9.63 o 
   9  10   2      168.98      195.11     16.39 o 
  10  10   2       36.61       27.22      9.10 o 
  11  10   2       22.38       18.94     17.84 o 
  12  10   2       10.21        0.05     13.44 o 
   0  11   2      324.26      323.56     14.90 o 
   1  11   2      286.81      265.40     10.23 o 
   2  11   2       97.58       88.84      6.66 o 
   3  11   2       25.69       22.14      4.59 o 
   4  11   2       17.30       12.84      4.11 o 
   5  11   2      268.64      276.15     14.74 o 
   6  11   2       27.10       33.69      8.93 o 
   7  11   2      276.20      250.43     18.15 o 
   8  11   2       35.38       37.95      9.53 o 
   9  11   2       46.14       44.65     10.67 o 
  10  11   2      112.76      137.07     14.73 o 
  11  11   2        4.70        3.47      7.86 o 
   0  12   2       12.23       13.17      6.28 o 
   1  12   2      617.86      600.89     14.40 o 
   2  12   2      628.86      583.24     14.08 o 
   3  12   2      207.76      199.48      9.58 o 
   4  12   2       84.86       95.85      8.71 o 
   5  12   2       71.82       62.27      9.09 o 
   6  12   2       33.54       40.83     10.15 o 
   7  12   2        5.16       -2.11      6.81 o 
   8  12   2       16.14        3.63      7.65 o 
   9  12   2        2.81       -0.83      9.01 o 
  10  12   2       17.72       13.50      9.53 o 
  11  12   2       26.91       14.77      9.98 o 
   0  13   2      524.60      535.44     19.98 o 
   1  13   2      151.76      156.64      9.14 o 
   2  13   2       62.92       76.17      7.01 o 
   3  13   2      273.51      261.98     11.19 o 
   4  13   2      103.05      102.32     10.89 o 
   5  13   2      161.90      173.23     24.91 o 
   6  13   2       14.62        0.70      7.69 o 
   7  13   2       26.71       33.12      9.54 o 
   8  13   2       19.58       26.18      9.74 o 
   9  13   2       23.01       25.79     11.45 o 
  10  13   2       55.29       84.80     13.66 o 
   0  14   2       78.05       62.30     10.46 o 
   1  14   2      131.40      129.10      9.05 o 
   2  14   2      315.93      290.62     12.09 o 
   3  14   2       16.72       10.13      5.74 o 
   4  14   2       93.07       99.11     11.24 o 
   5  14   2       84.21       59.26     11.28 o 
   6  14   2       26.95       30.36      9.28 o 
   7  14   2        8.04       -4.58      9.05 o 
   8  14   2        2.38        9.57      7.97 o 
   9  14   2       52.25       70.62     12.02 o 
   0  15   2      114.06      111.36     12.92 o 
   1  15   2       27.37       23.12      6.76 o 
   2  15   2       60.99       77.03      8.76 o 
   3  15   2       22.66       22.60      7.97 o 
   4  15   2      155.78      175.10     16.38 o 
   5  15   2       47.73       56.55     10.89 o 
   6  15   2        4.76       -3.86      8.79 o 
   7  15   2       55.61       46.20     11.25 o 
   0  16   2       86.37       97.19     12.78 o 
   1  16   2      149.02      148.83     10.32 o 
   2  16   2        8.91        6.96      7.10 o 
   3  16   2       42.17       49.64     11.34 o 
   4  16   2       36.15       28.20     11.13 o 
   5  16   2       51.40       31.13     18.14 o 
   6  16   2        3.88        8.75      8.33 o 
   0  17   2        6.08       -4.35      7.02 o 
   1  17   2       43.23       54.28      8.62 o 
   2  17   2       55.25       65.83     10.51 o 
   3  17   2       45.32       41.34     10.84 o 
   1   0   3      812.10      801.40     10.01 o 
   2   0   3     5054.02     5354.36     51.45 o 
   3   0   3    12924.72    12977.83    131.41 o 
   4   0   3      381.59      361.37      9.06 o 
   5   0   3     1320.76     1333.30     25.51 o 
   6   0   3      371.39      362.52     10.54 o 
   7   0   3       37.80       29.38      4.39 o 
   8   0   3       98.54      104.05      6.97 o 
   9   0   3       69.28       67.78      6.60 o 
  10   0   3      226.72      228.15     13.54 o 
  11   0   3      112.36      114.28     20.76 o 
  12   0   3       31.18       51.06     16.73 o 
   0   1   3     1810.35     2133.83     27.14 o 
   1   1   3     4386.56     4519.86     37.16 o 
   2   1   3     9826.68    10459.10     81.81 o 
   3   1   3      278.66      315.15      7.00 o 
   4   1   3     1077.47     1144.00     15.21 o 
   5   1   3     3230.29     3229.13     32.59 o 
   6   1   3      345.21      358.64      7.55 o 
   7   1   3      420.46      421.99      8.62 o 
   8   1   3      983.16      991.80     13.14 o 
   9   1   3       93.37       87.03      5.75 o 
  10   1   3       54.74       65.26      8.00 o 
  11   1   3      119.35      132.43     17.36 o 
  12   1   3      106.53      107.25     18.80 o 
  13   1   3       61.03       69.90     19.55 o 
   0   2   3       13.32       35.11     14.58 o 
   1   2   3    11942.02    12416.87    110.89 o 
   2   2   3      582.53      584.04      9.45 o 
   3   2   3     1880.49     1861.97     23.15 o 
   4   2   3      986.08      919.67     15.49 o 
   5   2   3     1118.73     1175.99     15.89 o 
   6   2   3      753.58      819.64     12.87 o 
   7   2   3      624.88      664.81     11.09 o 
   8   2   3      188.60      197.48      6.54 o 
   9   2   3       43.54       45.04      5.23 o 
  10   2   3      551.34      516.01     13.41 o 
  11   2   3      263.80      268.44     14.07 o 
  12   2   3       63.34       62.47     18.29 o 
  13   2   3       31.97       63.61     18.12 o 
   0   3   3      132.51      130.59      6.56 o 
   1   3   3     8032.60     8591.37     79.06 o 
   2   3   3      681.45      719.91     14.80 o 
   3   3   3     4150.44     4646.48     50.98 o 
   4   3   3      868.05     1064.53     21.30 o 
   5   3   3     1459.73     1508.14     22.53 o 
   6   3   3      548.27      556.27     16.82 o 
   7   3   3      472.78      471.72      9.25 o 
   8   3   3       27.40       30.59      3.56 o 
   9   3   3      289.24      288.57     10.49 o 
  10   3   3      268.47      253.02     10.77 o 
  11   3   3       45.28       39.85      6.70 o 
  12   3   3      256.08      251.71     23.55 o 
  13   3   3       16.19       17.09     13.55 o 
   0   4   3        2.95        6.79      3.99 o 
   1   4   3     2609.57     2753.22     29.99 o 
   2   4   3     4340.82     4423.41     56.69 o 
   3   4   3     7377.76     7651.56     72.53 o 
   4   4   3     2048.89     1999.42     24.03 o 
   5   4   3     3282.44     3463.16     47.89 o 
   6   4   3      612.49      585.58     12.17 o 
   7   4   3      490.09      502.71     11.60 o 
   8   4   3        9.08        2.58      3.90 o 
   9   4   3      615.82      545.49     15.70 o 
  10   4   3      206.16      198.10     10.71 o 
  11   4   3        9.84       13.10      5.79 o 
  12   4   3       37.89       30.92      7.96 o 
  13   4   3       11.10       17.17     10.05 o 
  14   4   3        4.20       -5.18     14.75 o 
   0   5   3     3758.96     4121.17     60.96 o 
   1   5   3      185.81      221.09      7.02 o 
   2   5   3        8.76       14.82      3.20 o 
   3   5   3     2063.21     2040.28     30.41 o 
   4   5   3     7879.79     8967.19     85.14 o 
   5   5   3     3382.45     3475.01     50.00 o 
   6   5   3      232.89      215.18      9.87 o 
   7   5   3      633.81      610.09     15.82 o 
   8   5   3      179.11      171.21     12.08 o 
   9   5   3      117.21      105.45     10.47 o 
  10   5   3       97.00       84.92     10.26 o 
  11   5   3      126.06      132.39     11.22 o 
  12   5   3       62.92       62.80      9.57 o 
  13   5   3        3.95       15.52      9.54 o 
  14   5   3        6.53        2.98      9.16 o 
   0   6   3       41.60       40.28      6.13 o 
   1   6   3     1260.04     1301.65     19.06 o 
   2   6   3      448.29      498.72     12.55 o 
   3   6   3      652.01      695.92     12.82 o 
   4   6   3      202.05      256.78      7.78 o 
   5   6   3      394.83      391.86      9.00 o 
   6   6   3     1157.82     1127.72     22.49 o 
   7   6   3      714.50      692.05     20.84 o 
   8   6   3      849.37      820.34     19.91 o 
   9   6   3      117.96      109.91      9.08 o 
  10   6   3       62.10       72.08      9.90 o 
  11   6   3       45.27       38.72      8.12 o 
  12   6   3        0.59        9.25      6.48 o 
  13   6   3       16.00       33.68      9.09 o 
  14   6   3        3.06       23.47     10.11 o 
   0   7   3      458.64      504.61     16.40 o 
   1   7   3     2813.77     2788.67     33.77 o 
   2   7   3      895.16      988.76     19.82 o 
   3   7   3      183.80      179.65      7.34 o 
   4   7   3      501.55      501.63     12.01 o 
   5   7   3      200.41      154.24      6.50 o 
   6   7   3      146.95      151.35      9.80 o 
   7   7   3      489.90      486.28     15.43 o 
   8   7   3      297.65      286.39     13.00 o 
   9   7   3       40.32       42.57      8.65 o 
  10   7   3        1.02       -1.27      6.53 o 
  11   7   3       19.06       10.51      7.40 o 
  12   7   3       25.71       14.02     11.25 o 
  13   7   3       37.37       66.73     17.35 o 
   0   8   3      133.57      144.42     14.87 o 
   1   8   3      110.13       96.17      9.57 o 
   2   8   3      128.00      109.71      6.98 o 
   3   8   3       55.24       60.65      5.61 o 
   4   8   3      355.78      351.06     12.30 o 
   5   8   3       95.25      101.11      6.19 o 
   6   8   3      865.97      821.79     20.32 o 
   7   8   3       54.57       46.87      7.04 o 
   8   8   3       14.07       20.05      7.83 o 
   9   8   3      107.24       89.77     11.63 o 
  10   8   3       17.03       15.80      7.93 o 
  11   8   3       12.99       29.13      9.49 o 
  12   8   3        9.64       10.80     10.58 o 
  13   8   3        3.95        8.49      8.96 o 
   0   9   3       31.81       28.37      6.95 o 
   1   9   3        8.95        6.06      4.05 o 
   2   9   3       14.25       22.33      4.62 o 
   3   9   3      366.05      375.43     11.82 o 
   4   9   3      770.85      771.57     15.17 o 
   5   9   3      256.80      253.99     12.91 o 
   6   9   3       92.75       69.64      8.24 o 
   7   9   3      136.11      136.32     10.75 o 
   8   9   3        2.88        4.54      6.65 o 
   9   9   3       12.63        9.47     12.95 o 
  10   9   3        9.45        3.68      7.21 o 
  11   9   3       27.91       24.72     10.71 o 
  12   9   3       11.32       14.52     15.83 o 
  13   9   3       22.67       41.38      9.52 o 
   0  10   3      178.94      198.76     13.86 o 
   1  10   3       38.61       46.99      6.83 o 
   2  10   3      467.08      430.77     15.43 o 
   3  10   3        6.44        3.16      3.87 o 
   4  10   3      169.42      187.57      8.89 o 
   5  10   3      707.77      647.14     19.37 o 
   6  10   3      732.38      718.21     20.84 o 
   7  10   3        6.62       -7.39      6.57 o 
   8  10   3       65.83       71.11     11.06 o 
   9  10   3       57.25       47.87     10.11 o 
  10  10   3       26.70       35.29      9.43 o 
  11  10   3       58.70       73.96     11.37 o 
  12  10   3        9.05       24.13      8.83 o 
   0  11   3      479.08      404.82     37.30 o 
   1  11   3      439.34      423.65     12.56 o 
   2  11   3      154.29      181.38      9.43 o 
   3  11   3      502.42      460.04     13.26 o 
   4  11   3      124.71      135.57      8.57 o 
   5  11   3      365.16      351.52     21.32 o 
   6  11   3       25.02       29.43      8.99 o 
   7  11   3      135.10      141.33     14.56 o 
   8  11   3       61.82       55.37     10.40 o 
   9  11   3       23.98       22.03      8.44 o 
  10  11   3       78.07       82.51     14.77 o 
  11  11   3       23.67       38.66     16.32 o 
   0  12   3       35.42       39.70      7.86 o 
   1  12   3      126.22      127.49      8.25 o 
   2  12   3        8.05        5.71      4.32 o 
   3  12   3      252.89      250.61     10.33 o 
   4  12   3        2.68        3.62      4.68 o 
   5  12   3       58.33       66.78      9.64 o 
   6  12   3        4.82        1.45      7.47 o 
   7  12   3       13.55       19.62      8.62 o 
   8  12   3       35.06       47.84     10.37 o 
   9  12   3       42.57       34.81      9.85 o 
  10  12   3        6.84       13.70      8.60 o 
  11  12   3       31.90       43.04     10.71 o 
   0  13   3       56.82       58.59      9.45 o 
   1  13   3       70.05       85.39      7.38 o 
   2  13   3      271.80      257.04     11.16 o 
   3  13   3      181.76      189.07     10.74 o 
   4  13   3      336.62      322.33     18.77 o 
   5  13   3      127.13      150.89     13.14 o 
   6  13   3       13.83        8.72      8.28 o 
   7  13   3      168.28      162.49     16.14 o 
   8  13   3       46.68       62.39     12.00 o 
   9  13   3       38.00       23.95      9.25 o 
  10  13   3       47.63       50.97     12.64 o 
   0  14   3      110.58      112.31     12.09 o 
   1  14   3       78.62       77.86      7.58 o 
   2  14   3       64.46       59.82      7.08 o 
   3  14   3      478.51      535.68     17.99 o 
   4  14   3       79.06       86.23     15.28 o 
   5  14   3       21.80       36.93      9.91 o 
   6  14   3      111.19      122.01     14.62 o 
   7  14   3       25.95       30.30      9.40 o 
   8  14   3       38.53       43.05     10.61 o 
   9  14   3       17.30       27.35      9.46 o 
   0  15   3      114.98      135.03     29.36 o 
   1  15   3      152.02      153.24     10.29 o 
   2  15   3       30.85       34.96      8.76 o 
   3  15   3      106.21      141.71     13.28 o 
   4  15   3       67.78       74.87     12.00 o 
   5  15   3       26.16       38.64      9.70 o 
   6  15   3       63.29       41.41     18.28 o 
   7  15   3       11.74       18.14      9.48 o 
   0  16   3      187.20      181.38     16.07 o 
   1  16   3       29.36       45.81      6.87 o 
   2  16   3       52.52       52.66      9.37 o 
   3  16   3      135.73      145.98     14.79 o 
   4  16   3       66.87       82.00     12.64 o 
   5  16   3       34.09       38.29     11.20 o 
   6  16   3       16.68       16.79      9.39 o 
   0  17   3       31.27       25.69      9.11 o 
   1  17   3       57.02       65.78     10.90 o 
   2  17   3        9.73        8.93      7.85 o 
   3  17   3        3.69       -0.16      7.96 o 
   0   0   4     7175.53     7852.98    125.16 o 
   1   0   4     4707.99     4772.48     56.07 o 
   2   0   4        1.23       -2.20      1.80 o 
   3   0   4     1280.76     1243.19     17.81 o 
   4   0   4     1977.33     1850.19     25.07 o 
   5   0   4        6.46        6.44      5.15 o 
   6   0   4      671.13      645.85     17.01 o 
   7   0   4     1270.73     1376.88     24.13 o 
   8   0   4      146.17      134.44     11.56 o 
   9   0   4      138.24      146.82     10.92 o 
  10   0   4      886.20      797.74     30.75 o 
  11   0   4       24.61       17.68     12.37 o 
  12   0   4       79.28       79.53     19.73 o 
   0   1   4     8382.86     8773.37    114.30 o 
   1   1   4     1279.69     1351.31     14.03 o 
   2   1   4    16046.80    16595.15    136.93 o 
   3   1   4     4491.98     4777.48     50.49 o 
   4   1   4      239.44      262.54      6.78 o 
   5   1   4      247.86      253.45      6.90 o 
   6   1   4      924.70      892.54     13.09 o 
   7   1   4     1066.83     1012.46     13.61 o 
   8   1   4       57.47       63.40      4.07 o 
   9   1   4      283.78      257.95      8.43 o 
  10   1   4        3.65       12.11      5.53 o 
  11   1   4      137.26      151.75     16.94 o 
  12   1   4       11.60       22.53      9.25 o 
  13   1   4       23.75       12.44     12.87 o 
   0   2   4     3950.42     4071.31     49.59 o 
   1   2   4     7399.93     7547.46     80.87 o 
   2   2   4     4285.88     4941.49     44.38 o 
   3   2   4     2616.76     2807.15     39.16 o 
   4   2   4      454.67      476.92     11.17 o 
   5   2   4      246.45      235.03      9.89 o 
   6   2   4      461.10      504.67     12.37 o 
   7   2   4      527.38      525.26     10.00 o 
   8   2   4        9.28       16.74      3.19 o 
   9   2   4       96.07       95.59      6.42 o 
  10   2   4      213.39      205.96      9.75 o 
  11   2   4      249.72      226.82     13.64 o 
  12   2   4       90.88      103.85     24.13 o 
  13   2   4       19.02       57.07     18.35 o 
   0   3   4        5.16        9.62      3.93 o 
   1   3   4     1287.72     1200.31     14.72 o 
   2   3   4      470.56      476.04     10.12 o 
   3   3   4      364.04      353.96     11.12 o 
   4   3   4     3950.55     4431.64     45.75 o 
   5   3   4     3261.82     3613.14     44.05 o 
   6   3   4      229.62      272.24      9.58 o 
   7   3   4      498.22      503.76     14.09 o 
   8   3   4      121.44      125.15      7.24 o 
   9   3   4      255.79      236.54     10.15 o 
  10   3   4      348.81      351.42     12.19 o 
  11   3   4      239.55      233.76     12.33 o 
  12   3   4       18.41       20.14      9.56 o 
  13   3   4       32.82       19.21     15.27 o 
  14   3   4       48.16       58.62     19.76 o 
   0   4   4     5795.85     5882.56     81.40 o 
   1   4   4      319.57      302.67      7.90 o 
   2   4   4     2879.94     3247.35     34.82 o 
   3   4   4      133.10      130.35      4.80 o 
   4   4   4     2048.34     2113.43     25.75 o 
   5   4   4     1484.66     1471.70     23.28 o 
   6   4   4      365.56      346.00     10.68 o 
   7   4   4      447.29      411.89     11.10 o 
   8   4   4      153.41      152.87      9.53 o 
   9   4   4       41.18       34.72      6.21 o 
  10   4   4       50.49       58.26      7.03 o 
  11   4   4        4.99        5.29      5.23 o 
  12   4   4       82.92       70.10      9.62 o 
  13   4   4       44.11       39.57     11.78 o 
  14   4   4        2.77      -15.08     12.17 o 
   0   5   4     2183.73     2235.84     38.15 o 
   1   5   4      351.64      399.97      9.58 o 
   2   5   4      236.46      246.75      7.51 o 
   3   5   4       34.31       37.35      3.92 o 
   4   5   4      134.67      158.97      5.88 o 
   5   5   4      332.62      305.23     12.29 o 
   6   5   4     1675.28     1691.33     31.47 o 
   7   5   4      169.05      168.72      7.93 o 
   8   5   4       43.48       66.78     10.16 o 
   9   5   4       50.47       36.53      7.76 o 
  10   5   4      203.02      188.45     11.63 o 
  11   5   4      164.57      157.40     12.65 o 
  12   5   4       27.73       26.86      8.09 o 
  13   5   4        2.11       -8.54      7.36 o 
  14   5   4        4.66       17.39     10.47 o 
   0   6   4      751.76      821.17     20.62 o 
   1   6   4     2346.39     2514.60     32.90 o 
   2   6   4      398.29      428.70     10.19 o 
   3   6   4      529.27      506.07     11.08 o 
   4   6   4      192.67      202.21      7.20 o 
   5   6   4      497.53      540.60     16.01 o 
   6   6   4        0.03        1.31      4.28 o 
   7   6   4      568.29      538.23     15.94 o 
   8   6   4      731.67      636.40     17.83 o 
   9   6   4       77.89       62.36      7.53 o 
  10   6   4       32.79       24.46      7.43 o 
  11   6   4       36.80       32.39      8.60 o 
  12   6   4        3.47       16.07      5.88 o 
  13   6   4       30.64       32.73     13.84 o 
  14   6   4        8.99        9.65      8.84 o 
   0   7   4      306.02      409.20     15.26 o 
   1   7   4      134.88      143.43      7.19 o 
   2   7   4       81.91       68.21      5.60 o 
   3   7   4      779.30      787.70     19.06 o 
   4   7   4      438.60      468.58     16.32 o 
   5   7   4      886.57      893.54     17.82 o 
   6   7   4      690.91      777.25     19.27 o 
   7   7   4      495.73      423.84     14.96 o 
   8   7   4       78.54       85.69      8.54 o 
   9   7   4       30.17       26.05      7.85 o 
  10   7   4       30.91       30.72      8.70 o 
  11   7   4       31.97       24.21      8.65 o 
  12   7   4       11.28       -3.76      7.16 o 
  13   7   4       13.14       26.42     12.46 o 
   0   8   4      136.58      144.04     10.98 o 
   1   8   4      613.14      638.33     14.17 o 
   2   8   4      564.29      614.77     13.90 o 
   3   8   4      358.90      365.12     16.58 o 
   4   8   4      735.42      828.88     18.75 o 
   5   8   4      194.94      205.10     10.24 o 
   6   8   4     1330.67     1307.96     38.08 o 
   7   8   4      883.78      838.62     24.53 o 
   8   8   4       19.28       33.96      7.07 o 
   9   8   4       64.05       80.31     10.96 o 
  10   8   4       49.88       38.71      9.32 o 
  11   8   4       18.21       27.36      8.61 o 
  12   8   4       13.73       17.88      8.42 o 
  13   8   4       22.52       30.36      8.76 o 
   0   9   4      155.75      178.60     12.75 o 
   1   9   4      179.84      184.39      9.07 o 
   2   9   4      110.16       98.46      7.22 o 
   3   9   4       10.24       13.34      4.28 o 
   4   9   4      731.36      702.98     15.53 o 
   5   9   4      839.62      829.31     25.87 o 
   6   9   4      445.56      426.77     17.88 o 
   7   9   4      201.79      196.69     22.72 o 
   8   9   4      154.66      135.89     13.25 o 
   9   9   4       68.83       49.26      9.99 o 
  10   9   4       17.09        6.56     10.50 o 
  11   9   4       26.32       38.77     10.99 o 
  12   9   4       11.25        7.32      7.82 o 
   0  10   4      384.41      382.94     17.65 o 
   1  10   4       27.72       34.68      5.92 o 
   2  10   4       25.26       25.12      5.33 o 
   3  10   4       89.72       95.70      7.67 o 
   4  10   4      191.43      189.62      9.17 o 
   5  10   4      875.18      870.31     22.74 o 
   6  10   4      170.15      202.98     13.20 o 
   7  10   4      821.58      733.35     21.70 o 
   8  10   4      175.11      152.51     15.06 o 
   9  10   4       28.86       27.70      8.88 o 
  10  10   4       36.37       29.50      9.76 o 
  11  10   4       51.33       48.26     10.39 o 
  12  10   4        6.09       24.57      9.08 o 
   0  11   4       85.24       74.35     10.56 o 
   1  11   4      438.09      386.03     13.48 o 
   2  11   4       38.05       31.44      6.12 o 
   3  11   4      227.13      236.16     10.66 o 
   4  11   4      106.92      121.15     10.94 o 
   5  11   4      250.14      221.77     13.93 o 
   6  11   4       58.78       70.50      9.25 o 
   7  11   4       29.90       33.31      9.44 o 
   8  11   4       14.35       11.58      8.27 o 
   9  11   4       81.24      100.62     17.76 o 
  10  11   4        3.42        7.45      7.55 o 
  11  11   4        9.60        8.74      8.96 o 
   0  12   4        0.64        4.73      7.17 o 
   1  12   4      183.44      192.91     11.32 o 
   2  12   4       49.86       52.15      7.83 o 
   3  12   4      235.93      258.86     14.69 o 
   4  12   4       33.88       35.14     11.88 o 
   5  12   4      263.05      232.34     14.89 o 
   6  12   4      178.76      170.80     13.56 o 
   7  12   4       68.79       78.00     12.25 o 
   8  12   4       11.78       16.10      8.31 o 
   9  12   4        6.49       33.77     11.08 o 
  10  12   4       10.16       31.25     13.24 o 
   0  13   4      118.73      113.76     11.78 o 
   1  13   4      111.93      128.33      8.70 o 
   2  13   4       10.03        8.96      4.65 o 
   3  13   4       69.53       68.74      9.75 o 
   4  13   4      153.46      134.37     13.28 o 
   5  13   4      123.29      111.67     11.83 o 
   6  13   4       52.79       36.53      9.95 o 
   7  13   4        8.58        7.39      9.48 o 
   8  13   4       46.85       31.31      9.27 o 
   9  13   4       46.45       58.69     11.37 o 
  10  13   4        7.98       14.96      8.65 o 
   0  14   4        5.37        9.42      6.90 o 
   1  14   4       45.35       54.15      6.84 o 
   2  14   4       84.98       86.31      8.52 o 
   3  14   4       63.41       68.22      8.46 o 
   4  14   4       23.38       31.35      8.39 o 
   5  14   4        6.14        4.42      7.16 o 
   6  14   4       28.43       39.21     10.08 o 
   7  14   4        2.80        6.05      7.66 o 
   8  14   4       22.98       29.69      9.38 o 
   9  14   4        4.72       15.22      8.47 o 
   0  15   4        0.82       -3.37      6.92 o 
   1  15   4      102.00       97.98     10.93 o 
   2  15   4       22.00       24.60      7.24 o 
   3  15   4        4.74        0.65      6.61 o 
   4  15   4        4.71       -2.51      6.74 o 
   5  15   4       31.54       31.98      9.30 o 
   6  15   4       30.60       47.68     11.03 o 
   7  15   4        4.39        4.97      8.22 o 
   0  16   4       35.76       32.34      9.73 o 
   1  16   4       45.98       50.56      7.81 o 
   2  16   4        4.70        9.02      6.19 o 
   3  16   4       52.51       45.88      9.84 o 
   4  16   4        3.44       -5.32      7.32 o 
   5  16   4       67.53       94.46     13.37 o 
   6  16   4       95.53      113.09     14.71 o 
   0  17   4        0.02        8.72      8.87 o 
   1  17   4       39.42       42.51      8.07 o 
   2  17   4       10.89       11.25      8.19 o 
   3  17   4        0.05        1.78      8.17 o 
   1   0   5       42.73       34.11      5.00 o 
   2   0   5       66.63       92.26      5.40 o 
   3   0   5     2058.44     1923.75     24.81 o 
   4   0   5     7271.94     8153.48    125.31 o 
   5   0   5      739.90      708.91     17.61 o 
   6   0   5     1048.57      933.93     21.65 o 
   7   0   5        7.49        9.52      5.14 o 
   8   0   5     1687.98     1703.08     29.17 o 
   9   0   5       81.59       76.42      7.39 o 
  10   0   5       98.84       98.78     15.10 o 
  11   0   5      105.35       84.69     20.25 o 
  12   0   5        6.44       18.81     13.52 o 
  13   0   5        0.49       10.80     13.64 o 
   0   1   5      665.89      598.27     14.29 o 
   1   1   5    10639.88    11311.13     89.51 o 
   2   1   5     2311.13     2407.86     23.06 o 
   3   1   5      936.79      954.97     12.68 o 
   4   1   5     1801.33     1820.61     20.95 o 
   5   1   5        0.69        6.39      2.57 o 
   6   1   5      366.89      388.77      8.50 o 
   7   1   5      958.27      918.35     14.28 o 
   8   1   5      125.44      131.42      5.34 o 
   9   1   5      851.60      775.30     16.30 o 
  10   1   5      294.87      300.16     18.88 o 
  11   1   5       93.29       96.24     14.63 o 
  12   1   5       61.35       46.93     12.43 o 
  13   1   5        5.90        2.30     13.28 o 
   0   2   5     2177.60     2209.48     30.77 o 
   1   2   5      804.29      869.28     21.04 o 
   2   2   5      403.26      454.17     16.48 o 
   3   2   5     3950.84     4286.76     40.16 o 
   4   2   5     2331.35     2480.32     28.96 o 
   5   2   5      351.99      411.26     11.28 o 
   6   2   5     1852.53     1914.08     28.42 o 
   7   2   5      497.31      518.71     10.26 o 
   8   2   5      166.05      178.11      8.34 o 
   9   2   5      195.21      195.14      8.47 o 
  10   2   5       64.35       78.07      7.19 o 
  11   2   5       36.73       45.49     10.19 o 
  12   2   5      130.16      141.90     25.69 o 
  13   2   5       29.47       27.63     15.68 o 
  14   2   5        6.49      -11.34     13.23 o 
   0   3   5     2359.45     2584.20     40.83 o 
   1   3   5     3609.57     3765.28     40.91 o 
   2   3   5     6697.66     6918.28     61.58 o 
   3   3   5     3265.34     3587.83     38.80 o 
   4   3   5     1080.06      954.84     15.09 o 
   5   3   5      375.18      380.71     10.99 o 
   6   3   5      517.87      532.99     13.45 o 
   7   3   5       61.97       43.18      5.74 o 
   8   3   5      481.60      491.39     12.83 o 
   9   3   5      176.30      177.25     12.73 o 
  10   3   5       32.70       50.25      6.52 o 
  11   3   5       93.98      104.11      9.35 o 
  12   3   5        7.23       -8.07     12.29 o 
  13   3   5       21.24       44.45     18.68 o 
  14   3   5       17.56        9.85     14.68 o 
   0   4   5     8083.41     8407.91    113.07 o 
   1   4   5     2815.41     3120.27     34.33 o 
   2   4   5     3234.06     3420.24     34.33 o 
   3   4   5      654.86      767.59     12.27 o 
   4   4   5      647.21      629.47     12.18 o 
   5   4   5       44.80       61.82      5.08 o 
   6   4   5      236.29      242.47      9.83 o 
   7   4   5        2.91       -1.49      3.74 o 
   8   4   5      531.97      517.32     13.30 o 
   9   4   5       39.21       40.41      6.64 o 
  10   4   5      106.62      114.20      8.58 o 
  11   4   5        7.83        8.65      4.82 o 
  12   4   5       28.03       24.13      8.93 o 
  13   4   5       17.91       26.78     11.04 o 
  14   4   5        1.97       -7.92     12.48 o 
   0   5   5     2720.81     2931.75     91.14 o 
   1   5   5      864.92      898.69     20.77 o 
   2   5   5      503.10      395.45     18.87 o 
   3   5   5      587.05      583.98     11.36 o 
   4   5   5       85.46       87.45      6.57 o 
   5   5   5      413.54      356.26      9.31 o 
   6   5   5       10.26       12.47      4.74 o 
   7   5   5      330.01      320.08     13.10 o 
   8   5   5      336.46      330.17     26.91 o 
   9   5   5       51.50       42.69      7.06 o 
  10   5   5        4.35        9.98      5.27 o 
  11   5   5       39.90       49.90     10.82 o 
  12   5   5       19.73       22.02      6.97 o 
  13   5   5       28.72       39.71     10.91 o 
  14   5   5       10.08       21.54     10.84 o 
   0   6   5     1347.36     1177.16     26.23 o 
   1   6   5      438.52      437.11     10.72 o 
   2   6   5     1190.94     1252.13     19.14 o 
   3   6   5     1274.93     1306.97     20.26 o 
   4   6   5      660.86      662.78     12.58 o 
   5   6   5      460.69      484.65     12.84 o 
   6   6   5      375.17      426.12     16.16 o 
   7   6   5      236.98      224.24     12.95 o 
   8   6   5      485.13      459.62     15.60 o 
   9   6   5       32.15       23.69      7.99 o 
  10   6   5       19.18       17.76      7.22 o 
  11   6   5       27.26       34.23      8.47 o 
  12   6   5       43.58       61.48      8.63 o 
  13   6   5       29.29       50.34     27.36 o 
  14   6   5        7.68       -3.31      9.01 o 
   0   7   5       22.37       16.67      5.80 o 
   1   7   5      198.18      184.60      9.08 o 
   2   7   5       78.14       98.65      6.30 o 
   3   7   5       34.87       41.78      7.69 o 
   4   7   5      146.15      136.57      6.95 o 
   5   7   5      544.42      509.23     14.19 o 
   6   7   5      721.77      628.93     24.20 o 
   7   7   5      497.89      519.78     16.49 o 
   8   7   5       56.00       68.72      8.03 o 
   9   7   5       32.41       17.46      5.74 o 
  10   7   5       80.63      104.27     12.09 o 
  11   7   5        6.77        6.45      7.20 o 
  12   7   5        9.85       -5.83      7.04 o 
  13   7   5        5.63       19.08      7.98 o 
   0   8   5        1.23       -0.07      5.06 o 
   1   8   5      402.45      406.29     11.53 o 
   2   8   5      213.60      203.19     13.61 o 
   3   8   5      248.00      231.48      9.31 o 
   4   8   5      130.23      131.24      7.52 o 
   5   8   5       13.02       18.88      5.58 o 
   6   8   5     2460.26     2454.01     44.50 o 
   7   8   5      232.98      272.88     13.66 o 
   8   8   5      243.24      255.55     13.85 o 
   9   8   5        6.83        6.52      7.69 o 
  10   8   5      161.30      162.12     14.65 o 
  11   8   5        1.52        7.82      8.72 o 
  12   8   5       68.13       79.44     11.90 o 
  13   8   5       35.68       58.51     18.94 o 
   0   9   5      465.45      428.29     21.29 o 
   1   9   5       91.14       87.65      7.13 o 
   2   9   5      509.54      510.76     13.64 o 
   3   9   5      158.19      165.93      8.97 o 
   4   9   5      757.99      767.22     18.15 o 
   5   9   5     1446.53     1455.98     32.76 o 
   6   9   5      900.85      837.86     22.12 o 
   7   9   5      199.10      205.89     13.03 o 
   8   9   5        8.85        9.14      5.82 o 
   9   9   5        3.16        1.19     12.26 o 
  10   9   5      128.34      136.08     14.29 o 
  11   9   5       18.92       11.82      8.18 o 
  12   9   5        0.82        4.19      7.59 o 
   0  10   5       78.67       66.47      9.99 o 
   1  10   5       59.24       68.10      7.11 o 
   2  10   5      311.21      301.99     11.91 o 
   3  10   5      200.18      227.43     11.20 o 
   4  10   5      709.24      701.71     19.27 o 
   5  10   5     1152.71     1159.95     29.85 o 
   6  10   5       93.52      102.13     10.40 o 
   7  10   5        6.89        3.83      6.02 o 
   8  10   5       12.05       16.12      8.29 o 
   9  10   5       35.31       32.44      9.42 o 
  10  10   5        9.76       14.65     11.36 o 
  11  10   5        5.22       -1.17      7.53 o 
  12  10   5        5.69       12.71     15.31 o 
   0  11   5      109.27      113.38     12.58 o 
   1  11   5       36.82       37.48      6.70 o 
   2  11   5      125.94      108.54      8.80 o 
   3  11   5      343.78      357.45     13.43 o 
   4  11   5       10.47       19.75      8.07 o 
   5  11   5      218.27      193.42     16.47 o 
   6  11   5       12.11       13.93      6.79 o 
   7  11   5       49.29       54.63      8.84 o 
   8  11   5       23.80       36.61      9.55 o 
   9  11   5        1.50       11.01      9.76 o 
  10  11   5       31.21       22.98     14.07 o 
  11  11   5       58.19       91.69     13.16 o 
   0  12   5       32.29       12.00      9.89 o 
   1  12   5       83.02       76.55      8.34 o 
   2  12   5       14.21       23.43      6.85 o 
   3  12   5      321.97      334.74     16.88 o 
   4  12   5       89.20      103.09     10.80 o 
   5  12   5       96.01      103.21     11.09 o 
   6  12   5       17.20       17.85      7.30 o 
   7  12   5       36.49       28.40      9.27 o 
   8  12   5        1.56        7.51      6.76 o 
   9  12   5       11.15        5.23      7.43 o 
  10  12   5       20.61       37.51     10.38 o 
   0  13   5      102.59       82.97     14.60 o 
   1  13   5       47.85       64.54      8.16 o 
   2  13   5      117.46      108.44      9.16 o 
   3  13   5       68.30       61.65      9.39 o 
   4  13   5      166.86      137.99     12.51 o 
   5  13   5        6.09        7.87      6.69 o 
   6  13   5      146.49      147.65     15.15 o 
   7  13   5       12.98       16.17      7.98 o 
   8  13   5       76.58       68.32     11.79 o 
   9  13   5        5.63        8.72      8.10 o 
   0  14   5       49.68       38.59      9.25 o 
   1  14   5       12.53       16.34      5.55 o 
   2  14   5      226.49      219.99     12.22 o 
   3  14   5       18.12       24.48      6.57 o 
   4  14   5       20.08       19.98      7.68 o 
   5  14   5       39.84       50.34      9.32 o 
   6  14   5        1.99        6.17      8.28 o 
   7  14   5       40.88       50.83     10.72 o 
   8  14   5       51.55       41.65     10.16 o 
   0  15   5       28.30       40.09      9.30 o 
   1  15   5       74.99       94.04      9.06 o 
   2  15   5       33.92       41.79      7.92 o 
   3  15   5        6.28       11.22      7.31 o 
   4  15   5       28.92       32.50      8.53 o 
   5  15   5       21.97       27.49      9.04 o 
   6  15   5        3.26       -8.73      8.51 o 
   7  15   5       32.11       46.91     10.97 o 
   0  16   5        4.58        6.96      8.28 o 
   1  16   5       23.32       16.18      7.06 o 
   2  16   5       26.23       17.19      6.74 o 
   3  16   5       83.72       76.79     10.95 o 
   4  16   5       24.69       31.50      9.39 o 
   5  16   5       37.31       54.60     11.53 o 
   0  17   5        0.01      -10.82      7.22 o 
   1  17   5       11.66       -0.16      8.32 o 
   2  17   5       13.30       13.19      7.82 o 
   0   0   6     1504.97     1554.18     34.05 o 
   1   0   6      303.42      301.32     11.56 o 
   2   0   6      187.58      218.21      8.15 o 
   3   0   6     1002.28      979.64     18.11 o 
   4   0   6      359.38      393.30     19.64 o 
   5   0   6     1615.16     1497.84     29.06 o 
   6   0   6      139.48      131.48     16.71 o 
   7   0   6      341.31      357.71     15.98 o 
   8   0   6      551.44      481.62     17.18 o 
   9   0   6     1042.85     1039.43     40.83 o 
  10   0   6        0.33        0.15     10.14 o 
  11   0   6       47.77       57.64     17.39 o 
  12   0   6      118.95      148.21     27.21 o 
  13   0   6       30.62       37.18     15.99 o 
   0   1   6     3748.05     3913.06     49.53 o 
   1   1   6      708.94      751.90     12.46 o 
   2   1   6     2150.18     2222.26     22.51 o 
   3   1   6     1830.98     1657.89     19.39 o 
   4   1   6     1223.55     1202.74     15.02 o 
   5   1   6       39.99       55.66      3.99 o 
   6   1   6      253.03      280.18      7.50 o 
   7   1   6      452.37      395.68      9.27 o 
   8   1   6       61.09       59.89      5.46 o 
   9   1   6      306.90      266.20     10.29 o 
  10   1   6      158.37      170.18     13.00 o 
  11   1   6       51.57       62.06     11.23 o 
  12   1   6      157.21      155.87     19.58 o 
  13   1   6        5.23       -3.95     10.20 o 
   0   2   6     1077.82     1165.03     21.14 o 
   1   2   6      986.54     1026.84     14.25 o 
   2   2   6      755.65      789.93     15.25 o 
   3   2   6     3688.20     3861.27     38.79 o 
   4   2   6     1058.30     1119.93     14.74 o 
   5   2   6      132.74      137.89      7.80 o 
   6   2   6        7.07        4.96      4.30 o 
   7   2   6      559.01      571.80     14.44 o 
   8   2   6      354.18      323.04     10.98 o 
   9   2   6      300.94      305.74     10.23 o 
  10   2   6      184.34      194.75     10.01 o 
  11   2   6      163.40      166.44     16.57 o 
  12   2   6       73.04       69.86     13.59 o 
  13   2   6        9.55       17.98     17.10 o 
  14   2   6        3.19       11.99     15.37 o 
   0   3   6       38.63       64.73      5.92 o 
   1   3   6     3977.97     4126.21     42.33 o 
   2   3   6     1971.30     2202.91     24.41 o 
   3   3   6     1663.28     1723.50     20.26 o 
   4   3   6     3112.69     3327.04     37.70 o 
   5   3   6      257.50      242.32      8.18 o 
   6   3   6       79.91       87.35      7.06 o 
   7   3   6      135.24      132.04      8.61 o 
   8   3   6      481.18      452.72     19.93 o 
   9   3   6      404.95      376.29     12.19 o 
  10   3   6       17.49       12.74      4.90 o 
  11   3   6       34.23       51.63      8.93 o 
  12   3   6       43.63       42.75     11.89 o 
  13   3   6       17.21       18.46     15.35 o 
  14   3   6       49.11       84.52     21.13 o 
   0   4   6       79.68      117.23     13.60 o 
   1   4   6     7518.28     7764.82     93.35 o 
   2   4   6      361.17      360.16      9.19 o 
   3   4   6     1815.21     1863.12     21.86 o 
   4   4   6      182.18      177.92      7.49 o 
   5   4   6      865.05      846.82     15.96 o 
   6   4   6      389.10      380.10     12.78 o 
   7   4   6      532.18      500.90     17.83 o 
   8   4   6       19.43       14.75      5.39 o 
   9   4   6      109.72      104.15      9.13 o 
  10   4   6       28.78       23.19      6.93 o 
  11   4   6       83.95       83.03      7.77 o 
  12   4   6       39.31       37.64     11.59 o 
  13   4   6       17.11       23.49     16.03 o 
  14   4   6       20.01       20.66     16.46 o 
   0   5   6       56.22       65.95      7.58 o 
   1   5   6      843.47      856.69     15.04 o 
   2   5   6     4092.74     4357.71     57.23 o 
   3   5   6     2275.92     2457.21     29.75 o 
   4   5   6       69.14       57.20      5.26 o 
   5   5   6       47.65       51.03      4.94 o 
   6   5   6      700.81      672.33     17.03 o 
   7   5   6       85.60       88.21      8.86 o 
   8   5   6       62.89       65.23      9.29 o 
   9   5   6       60.84       59.03      7.74 o 
  10   5   6       78.01       70.36      8.48 o 
  11   5   6       19.56       27.70      5.94 o 
  12   5   6       30.82       41.62     10.33 o 
  13   5   6       29.64       15.15     13.59 o 
  14   5   6        6.89       12.91     16.82 o 
   0   6   6      201.09      184.74     14.89 o 
   1   6   6      681.15      633.37     17.46 o 
   2   6   6       79.09       87.39      6.41 o 
   3   6   6      152.07      175.17      7.35 o 
   4   6   6       11.95       19.17      3.19 o 
   5   6   6      214.89      207.88      9.82 o 
   6   6   6      429.97      426.17     16.18 o 
   7   6   6       34.23       65.57     12.60 o 
   8   6   6       44.17       61.12      8.69 o 
   9   6   6      149.69      123.75     10.27 o 
  10   6   6       39.56       35.39      6.80 o 
  11   6   6       11.13       17.84      8.42 o 
  12   6   6       13.52       11.08      6.32 o 
  13   6   6       25.97       31.51     11.61 o 
   0   7   6     2163.95     2196.79     41.84 o 
   1   7   6      579.80      570.30     13.18 o 
   2   7   6       16.79       17.01      4.20 o 
   3   7   6      153.55      148.68      8.76 o 
   4   7   6     1041.72     1054.41     18.08 o 
   5   7   6      165.87      195.93     10.11 o 
   6   7   6      339.37      380.39     16.62 o 
   7   7   6      312.72      305.10     15.47 o 
   8   7   6       15.03       16.60      5.36 o 
   9   7   6       46.80       59.80     10.50 o 
  10   7   6       43.98       66.96     10.29 o 
  11   7   6       25.94       23.61     11.90 o 
  12   7   6        1.39       -4.80      6.99 o 
  13   7   6        6.12       22.53      8.37 o 
   0   8   6        1.34        2.78      5.95 o 
   1   8   6        1.39       -3.53      3.90 o 
   2   8   6      467.63      508.98     13.07 o 
   3   8   6      134.24      120.08      7.55 o 
   4   8   6      114.00      101.67      8.11 o 
   5   8   6      339.70      286.25     12.38 o 
   6   8   6      356.17      312.81     16.36 o 
   7   8   6      170.11      166.15     16.07 o 
   8   8   6       61.16       63.21      9.89 o 
   9   8   6      100.90       74.61     11.22 o 
  10   8   6       55.95       38.47     10.62 o 
  11   8   6       79.59       71.53     12.75 o 
  12   8   6        2.66       -2.61      7.39 o 
  13   8   6       14.01       36.31     13.70 o 
   0   9   6      478.92      518.00     25.34 o 
   1   9   6      257.80      284.91     11.24 o 
   2   9   6      235.94      253.65     10.69 o 
   3   9   6      255.48      214.49      9.99 o 
   4   9   6      390.15      370.71     14.59 o 
   5   9   6       12.09        8.12      6.56 o 
   6   9   6       97.70      101.67     11.38 o 
   7   9   6      676.31      582.03     19.24 o 
   8   9   6       15.86       18.32      6.65 o 
   9   9   6        9.19       13.01      7.79 o 
  10   9   6       10.89        6.68      9.72 o 
  11   9   6        7.28        1.46      6.69 o 
  12   9   6        4.00        5.71      8.98 o 
   0  10   6       23.07       25.42      8.11 o 
   1  10   6       65.01       60.69      7.04 o 
   2  10   6      157.21      158.10      9.64 o 
   3  10   6       62.59       63.51      8.14 o 
   4  10   6      969.66      952.86     22.78 o 
   5  10   6       10.57       15.72      7.60 o 
   6  10   6       44.33       32.61      8.56 o 
   7  10   6      113.90       96.08     10.47 o 
   8  10   6       69.80       55.36     10.70 o 
   9  10   6       21.12        5.32      7.77 o 
  10  10   6       31.71       28.04      9.08 o 
  11  10   6        6.70       -2.52     10.60 o 
  12  10   6        2.02        3.68      9.65 o 
   0  11   6       15.62       12.54      8.10 o 
   1  11   6      267.08      267.51     12.24 o 
   2  11   6     1471.90     1412.01     26.40 o 
   3  11   6      249.11      230.46     13.48 o 
   4  11   6       51.88       52.92      9.60 o 
   5  11   6       27.42       37.15      9.20 o 
   6  11   6      106.75       91.76     10.74 o 
   7  11   6       43.84       42.29      8.43 o 
   8  11   6       68.81       63.14     11.53 o 
   9  11   6       25.51       27.69      8.77 o 
  10  11   6       13.18       14.30      8.56 o 
  11  11   6       11.83        4.66      8.16 o 
   0  12   6       68.46       75.30     12.10 o 
   1  12   6      350.89      344.17     14.39 o 
   2  12   6       77.48      104.91     14.59 o 
   3  12   6      137.81      134.06     11.79 o 
   4  12   6      103.52      109.23     12.55 o 
   5  12   6        6.23       10.69      6.70 o 
   6  12   6       20.52       35.51      8.15 o 
   7  12   6       36.28       51.31     10.38 o 
   8  12   6       24.19       13.02     13.08 o 
   9  12   6       20.54       32.87      9.48 o 
  10  12   6       12.82       19.48      9.21 o 
   0  13   6      248.92      261.61     33.50 o 
   1  13   6      113.63      116.98     10.30 o 
   2  13   6       87.47       99.69     11.06 o 
   3  13   6       34.18        5.68      8.55 o 
   4  13   6       10.32        5.68      6.97 o 
   5  13   6        9.53       15.71      7.08 o 
   6  13   6       23.58       14.60     10.49 o 
   7  13   6        3.30        7.07      7.69 o 
   8  13   6        9.66       10.89      8.69 o 
   9  13   6       84.77       77.79     12.99 o 
   0  14   6       56.42       58.83     12.42 o 
   1  14   6       68.39       86.23      8.96 o 
   2  14   6       39.16       42.82      7.79 o 
   3  14   6      102.43      105.46     12.10 o 
   4  14   6       10.11        9.12      9.39 o 
   5  14   6        1.33        1.71      6.56 o 
   6  14   6        5.92       15.54      8.35 o 
   7  14   6        1.83        8.63     12.87 o 
   8  14   6       37.68       33.69     16.78 o 
   0  15   6       69.00       79.84     11.88 o 
   1  15   6       88.03       91.87      9.88 o 
   2  15   6      179.14      178.35     12.99 o 
   3  15   6       31.54       21.16      8.14 o 
   4  15   6        2.71       -2.52      6.54 o 
   5  15   6        8.58       18.38      7.89 o 
   6  15   6        0.07        0.64      6.87 o 
   7  15   6       53.57       48.79     19.83 o 
   0  16   6      114.39      133.10     16.58 o 
   1  16   6        6.07       -2.23      5.95 o 
   2  16   6       30.23       33.95      7.56 o 
   3  16   6       21.05       29.68      8.89 o 
   4  16   6       25.46       18.56     10.59 o 
   5  16   6        5.80        0.17      9.61 o 
   0  17   6       38.24       41.41     12.04 o 
   1  17   6        7.68       16.37      8.65 o 
   1   0   7        0.01        4.48      3.73 o 
   2   0   7      160.51      204.20      8.48 o 
   3   0   7      406.51      422.60     13.33 o 
   4   0   7      440.05      452.86     17.22 o 
   5   0   7     5377.17     5409.04     78.95 o 
   6   0   7      171.35      157.21     10.12 o 
   7   0   7       42.38       59.15      7.80 o 
   8   0   7      244.84      247.43     13.34 o 
   9   0   7        4.51        1.94      8.76 o 
  10   0   7       16.43       14.80     12.10 o 
  11   0   7       59.35       68.88     19.52 o 
  12   0   7       95.17      130.98     26.32 o 
  13   0   7        0.86       25.36     17.17 o 
   0   1   7     7501.84     7705.59     91.01 o 
   1   1   7      309.70      260.44      6.65 o 
   2   1   7     1249.69     1154.22     18.25 o 
   3   1   7      428.87      400.96      7.70 o 
   4   1   7      181.37      217.22      5.82 o 
   5   1   7      119.58      120.67      7.22 o 
   6   1   7       22.50       18.58      3.58 o 
   7   1   7       32.43       31.88      5.79 o 
   8   1   7       27.39       31.39      6.44 o 
   9   1   7      183.18      177.07     10.78 o 
  10   1   7       16.76       11.30      8.67 o 
  11   1   7      132.06      152.90     15.78 o 
  12   1   7       32.08       26.24     12.28 o 
  13   1   7       31.04       48.74     26.78 o 
  14   1   7       18.26       19.97     16.16 o 
   0   2   7      447.14      330.32     10.65 o 
   1   2   7       44.28       45.29      4.43 o 
   2   2   7     1081.68      889.06     12.64 o 
   3   2   7     1601.89     1786.25     21.28 o 
   4   2   7       20.60       11.39      2.73 o 
   5   2   7       68.76       79.56      5.84 o 
   6   2   7     1071.36     1022.97     21.69 o 
   7   2   7       35.18       37.87      5.26 o 
   8   2   7      153.22      147.89      8.40 o 
   9   2   7      494.93      450.51     13.17 o 
  10   2   7      257.51      240.76     14.13 o 
  11   2   7      141.43      147.73     15.50 o 
  12   2   7      159.97      159.34     19.79 o 
  13   2   7        2.56       27.36     16.14 o 
  14   2   7       30.27       37.02     17.03 o 
   0   3   7     5599.13     6285.48     77.41 o 
   1   3   7      329.34      304.24     10.82 o 
   2   3   7     4129.74     4247.44     45.02 o 
   3   3   7     3380.16     3730.71     37.60 o 
   4   3   7      581.46      650.55     13.28 o 
   5   3   7      797.31      811.41     15.29 o 
   6   3   7      259.86      307.01     11.56 o 
   7   3   7      106.22      102.02      8.41 o 
   8   3   7      714.56      683.79     18.57 o 
   9   3   7      450.82      436.45     13.14 o 
  10   3   7      395.85      389.14     13.18 o 
  11   3   7      153.69      164.70     13.29 o 
  12   3   7       23.41       32.95     10.95 o 
  13   3   7       96.95      101.31     24.39 o 
  14   3   7       32.61       49.71     19.27 o 
   0   4   7       96.83      190.82     25.15 o 
   1   4   7     4911.30     5642.92     53.85 o 
   2   4   7       88.42      104.62      5.51 o 
   3   4   7     1724.32     1840.02     22.32 o 
   4   4   7      266.51      267.67      9.90 o 
   5   4   7       48.84       49.85      5.67 o 
   6   4   7      126.30      124.59      8.64 o 
   7   4   7      164.99      154.42     11.75 o 
   8   4   7     1084.47     1064.37     22.71 o 
   9   4   7       63.93       66.35      8.63 o 
  10   4   7       54.65       73.07      7.42 o 
  11   4   7      131.34      131.68     10.64 o 
  12   4   7        3.91       -1.17      7.90 o 
  13   4   7        2.59       -1.54     12.55 o 
  14   4   7       42.70       74.95     21.30 o 
   0   5   7      818.92      853.01     22.22 o 
   1   5   7     7744.33     8192.99     80.78 o 
   2   5   7     3059.77     3321.92     38.44 o 
   3   5   7      872.45      855.75     17.47 o 
   4   5   7      813.53      707.39     14.81 o 
   5   5   7      222.22      251.41      9.29 o 
   6   5   7      373.24      320.65      9.85 o 
   7   5   7       18.43       14.39      6.16 o 
   8   5   7       17.33       23.90      7.21 o 
   9   5   7      648.17      585.77     20.58 o 
  10   5   7        6.31       12.85      5.61 o 
  11   5   7       84.34       86.94     10.72 o 
  12   5   7       24.34       18.06     11.54 o 
  13   5   7        6.71        5.44      9.23 o 
  14   5   7       54.52       54.37     21.51 o 
   0   6   7      538.88      661.69     20.02 o 
   1   6   7      375.87      433.29     11.36 o 
   2   6   7       97.09       96.26      6.54 o 
   3   6   7      641.88      651.78     14.95 o 
   4   6   7      306.00      295.08      8.69 o 
   5   6   7      214.27      206.09     10.16 o 
   6   6   7      244.36      243.38     11.61 o 
   7   6   7      283.77      283.52     12.54 o 
   8   6   7      246.68      229.78     14.45 o 
   9   6   7      223.40      209.98     12.87 o 
  10   6   7        6.10       10.09      5.52 o 
  11   6   7       19.16       23.39      8.37 o 
  12   6   7        5.50       19.68      8.44 o 
  13   6   7       19.80       37.66     17.57 o 
   0   7   7     1564.20     1628.28     49.19 o 
   1   7   7      558.77      512.73     16.73 o 
   2   7   7       30.12       27.29      5.59 o 
   3   7   7     1244.78     1265.63     20.81 o 
   4   7   7      140.79      147.25      7.23 o 
   5   7   7      415.02      396.59     16.25 o 
   6   7   7      537.00      509.53     18.66 o 
   7   7   7       80.49      102.70     10.91 o 
   8   7   7      106.69      112.08     11.74 o 
   9   7   7      132.31      106.13     10.26 o 
  10   7   7      131.67      122.56     11.27 o 
  11   7   7       15.74        6.33     11.67 o 
  12   7   7        7.45        9.19      7.70 o 
  13   7   7        7.04        7.12     14.59 o 
   0   8   7      414.41      364.06     16.27 o 
   1   8   7      351.71      355.74     11.66 o 
   2   8   7      732.31      700.59     15.70 o 
   3   8   7      426.66      437.09     12.34 o 
   4   8   7        1.45        3.02      5.19 o 
   5   8   7      474.55      466.93     18.25 o 
   6   8   7       57.15       54.80      8.98 o 
   7   8   7       93.71      118.16     12.12 o 
   8   8   7       32.41       20.78      7.66 o 
   9   8   7       16.83        2.95      5.77 o 
  10   8   7        4.17       -5.70     10.98 o 
  11   8   7        1.96        8.56      7.62 o 
  12   8   7       23.38       20.31      9.39 o 
   0   9   7        1.15       -2.62      5.94 o 
   1   9   7        8.56        5.35      4.53 o 
   2   9   7      255.80      237.94     10.65 o 
   3   9   7       21.49       18.47      5.35 o 
   4   9   7     1113.87     1066.85     24.53 o 
   5   9   7      377.93      379.88     17.78 o 
   6   9   7      269.97      271.06     18.60 o 
   7   9   7      449.74      421.66     19.55 o 
   8   9   7       17.91        8.93      6.39 o 
   9   9   7       82.57       69.06     11.04 o 
  10   9   7        5.42        0.27      7.46 o 
  11   9   7       19.46       13.42      8.38 o 
  12   9   7        1.75        7.19      8.14 o 
   0  10   7        6.59        2.55      6.83 o 
   1  10   7      186.89      173.34     10.10 o 
   2  10   7      140.38      149.48      9.62 o 
   3  10   7      313.42      301.05     13.45 o 
   4  10   7      323.58      333.44     16.06 o 
   5  10   7       44.61       38.53      8.89 o 
   6  10   7      322.56      281.98     17.37 o 
   7  10   7       29.64       44.52      9.31 o 
   8  10   7      143.21      151.21     12.80 o 
   9  10   7       27.23       17.54     10.18 o 
  10  10   7       25.05       24.97      8.74 o 
  11  10   7        2.04        0.94     13.46 o 
   0  11   7      146.77      152.40     24.16 o 
   1  11   7      224.41      212.78     11.45 o 
   2  11   7      320.46      310.62     13.15 o 
   3  11   7      219.19      196.99     14.51 o 
   4  11   7      141.43      127.82     12.69 o 
   5  11   7      245.77      259.98     17.30 o 
   6  11   7        2.05        7.04      7.18 o 
   7  11   7       15.65       10.28      6.99 o 
   8  11   7       16.29        2.70      6.99 o 
   9  11   7       18.53       14.86      8.48 o 
  10  11   7       68.32       98.40     13.32 o 
  11  11   7       16.39       12.82      9.06 o 
   0  12   7      124.41      116.46     14.05 o 
   1  12   7      190.57      187.47     11.77 o 
   2  12   7      154.87      145.08     10.68 o 
   3  12   7      759.14      777.93     22.64 o 
   4  12   7       51.48       53.93     10.74 o 
   5  12   7       66.46       83.03     11.71 o 
   6  12   7       64.47       53.85      9.33 o 
   7  12   7       11.95        6.99      6.29 o 
   8  12   7       60.72       48.59     10.55 o 
   9  12   7        3.26        8.61      8.31 o 
  10  12   7        9.91       -2.56      9.85 o 
   0  13   7        0.22      -11.43      7.62 o 
   1  13   7      142.35      145.76     11.00 o 
   2  13   7      165.16      142.82     12.73 o 
   3  13   7       39.33       18.83      9.19 o 
   4  13   7       83.27       80.69     12.15 o 
   5  13   7       12.35       20.11      7.47 o 
   6  13   7       38.94       38.82      9.96 o 
   7  13   7        7.94       -0.09      8.26 o 
   8  13   7       50.52       76.61     12.48 o 
   9  13   7       62.25       57.87     11.61 o 
   0  14   7      201.91      189.99     18.44 o 
   1  14   7       24.66       36.21      8.96 o 
   2  14   7       18.08        5.32      7.35 o 
   3  14   7       45.95       56.26      9.73 o 
   4  14   7       94.68       85.28     11.23 o 
   5  14   7       28.54       39.93      8.87 o 
   6  14   7        2.50        4.38      7.51 o 
   7  14   7       52.14       40.35     10.39 o 
   8  14   7        2.27      -13.98      9.32 o 
   0  15   7       80.56       69.43     14.08 o 
   1  15   7       47.07       39.60      7.94 o 
   2  15   7       10.40       -0.42      6.40 o 
   3  15   7        5.63        3.68      6.77 o 
   4  15   7       15.42        6.04      6.97 o 
   5  15   7       73.27       85.23     11.45 o 
   6  15   7        6.97        0.67      7.93 o 
   0  16   7       25.60       37.37     10.41 o 
   1  16   7       25.43       24.85      7.14 o 
   2  16   7       24.35       30.10      7.14 o 
   3  16   7       12.59       15.03     10.73 o 
   4  16   7       21.70       14.50     10.97 o 
   0   0   8      514.43      458.62     18.21 o 
   1   0   8       93.01       96.96      6.94 o 
   2   0   8      137.38      124.29      9.31 o 
   3   0   8      129.43      185.86      8.65 o 
   4   0   8     2362.41     2494.59     42.70 o 
   5   0   8      290.41      369.35     14.13 o 
   6   0   8      124.90      113.10      9.25 o 
   7   0   8      668.03      569.31     18.45 o 
   8   0   8      120.60      111.54     10.25 o 
   9   0   8      218.84      209.22     24.87 o 
  10   0   8       76.57       80.24     15.19 o 
  11   0   8        1.82        2.51     12.05 o 
  12   0   8       65.68       83.77     21.65 o 
  13   0   8      128.48      126.22     27.00 o 
  14   0   8       25.28       19.15     15.28 o 
   0   1   8      602.41      639.06     21.99 o 
   1   1   8     2658.21     2623.63     25.16 o 
   2   1   8        4.71        5.78      2.86 o 
   3   1   8     1334.88     1478.00     17.13 o 
   4   1   8       70.93       83.09      4.27 o 
   5   1   8      560.82      560.11     10.52 o 
   6   1   8     1249.65     1218.24     21.23 o 
   7   1   8      371.73      416.83     11.18 o 
   8   1   8      196.20      201.69     13.68 o 
   9   1   8       68.49       71.37     10.39 o 
  10   1   8      296.35      309.14     16.98 o 
  11   1   8       25.22       46.37     11.12 o 
  12   1   8       70.94       83.57     23.27 o 
  13   1   8       17.13       17.18     16.34 o 
  14   1   8       61.44       58.65     19.49 o 
   0   2   8     1433.39     1639.57     27.64 o 
   1   2   8       75.76       84.04      5.08 o 
   2   2   8      981.49      970.20     21.60 o 
   3   2   8      425.42      452.13      9.56 o 
   4   2   8      306.89      327.28      8.10 o 
   5   2   8      838.67      799.79     12.52 o 
   6   2   8       41.86       62.73      6.54 o 
   7   2   8      277.86      268.91     10.36 o 
   8   2   8       10.26        9.05      5.13 o 
   9   2   8      394.49      406.37     13.08 o 
  10   2   8      139.40      157.99     15.92 o 
  11   2   8      115.09      119.64     17.03 o 
  12   2   8        5.18       14.70      9.85 o 
  13   2   8       31.08       67.07     14.66 o 
  14   2   8       36.32       57.56     21.49 o 
   0   3   8        4.36        9.60      4.15 o 
   1   3   8     4238.69     4390.78     41.25 o 
   2   3   8     3161.14     3405.62     38.54 o 
   3   3   8      627.39      616.43     11.96 o 
   4   3   8      443.60      463.45      9.56 o 
   5   3   8      154.28      137.62      7.46 o 
   6   3   8      527.41      524.60     16.55 o 
   7   3   8      300.13      293.88     12.80 o 
   8   3   8      337.43      315.43     11.66 o 
   9   3   8      574.16      535.55     14.63 o 
  10   3   8      180.01      168.41     11.23 o 
  11   3   8       98.89       85.59     11.07 o 
  12   3   8       64.06       58.13     12.34 o 
  13   3   8       37.34       28.89     17.47 o 
  14   3   8       34.37       41.97     19.49 o 
   0   4   8     1283.58     1562.85     27.92 o 
   1   4   8     2258.46     2287.73     27.11 o 
   2   4   8      810.80      884.23     14.67 o 
   3   4   8       98.94       94.49      5.84 o 
   4   4   8      594.45      623.00     11.91 o 
   5   4   8      113.21      119.23      7.24 o 
   6   4   8       34.47       24.15      5.11 o 
   7   4   8      795.30      749.10     24.44 o 
   8   4   8       95.53       79.31      8.46 o 
   9   4   8      144.53      138.40     11.57 o 
  10   4   8       38.15       42.29      6.14 o 
  11   4   8       50.66       61.04      9.28 o 
  12   4   8      124.38      134.10     13.34 o 
  13   4   8      100.86      126.96     26.34 o 
  14   4   8        0.99       23.64     18.09 o 
   0   5   8     1846.66     1956.52     37.95 o 
   1   5   8     2430.03     2561.82     32.37 o 
   2   5   8      630.12      636.19     12.60 o 
   3   5   8      676.55      637.21     12.43 o 
   4   5   8      154.85      149.91      5.94 o 
   5   5   8      291.91      233.13      9.71 o 
   6   5   8      106.82      101.31      6.96 o 
   7   5   8      606.38      587.39     23.53 o 
   8   5   8      200.54      223.75     16.03 o 
   9   5   8      211.11      190.44     14.06 o 
  10   5   8       26.08       22.44      5.82 o 
  11   5   8       31.93       48.73      7.02 o 
  12   5   8       50.47       69.18     11.75 o 
  13   5   8       22.00       27.32     10.85 o 
   0   6   8     1170.65     1205.26     28.86 o 
   1   6   8      287.14      295.71     10.02 o 
   2   6   8      136.97      128.83      7.29 o 
   3   6   8      964.84      927.60     17.16 o 
   4   6   8       57.81       68.47      5.19 o 
   5   6   8      709.69      638.60     15.02 o 
   6   6   8       89.64       87.47     10.09 o 
   7   6   8      472.91      412.01     15.02 o 
   8   6   8      134.68      118.46     11.81 o 
   9   6   8       13.51       18.33      7.44 o 
  10   6   8        4.39        2.06      5.22 o 
  11   6   8       54.82       62.54      9.35 o 
  12   6   8        4.75       17.26      8.37 o 
  13   6   8       35.02       37.51     10.77 o 
   0   7   8       83.56       86.70     10.15 o 
   1   7   8     2996.75     3016.88     38.33 o 
   2   7   8      466.72      533.00     13.39 o 
   3   7   8      225.97      188.30      8.73 o 
   4   7   8      114.86      105.45      8.85 o 
   5   7   8      129.27      123.98      9.31 o 
   6   7   8       11.77        6.67      5.77 o 
   7   7   8      119.64      122.83     11.97 o 
   8   7   8       10.92       -0.30      5.89 o 
   9   7   8       17.98       21.41      7.90 o 
  10   7   8       89.91       99.63     10.54 o 
  11   7   8       13.58        2.75      8.17 o 
  12   7   8       43.62       46.31     10.04 o 
  13   7   8        5.60        8.82      8.57 o 
   0   8   8      213.46      178.71     17.56 o 
   1   8   8      784.95      726.35     16.56 o 
   2   8   8      873.78      844.37     17.68 o 
   3   8   8      644.81      618.74     14.95 o 
   4   8   8      116.50      111.75      9.47 o 
   5   8   8      131.43      139.60     12.22 o 
   6   8   8        9.62       10.92      7.01 o 
   7   8   8      244.31      237.67     17.29 o 
   8   8   8      213.43      195.30     15.34 o 
   9   8   8       29.87       19.48      6.49 o 
  10   8   8       10.35       13.94      8.03 o 
  11   8   8       29.46       33.48      9.46 o 
  12   8   8       23.40       27.33     16.04 o 
   0   9   8       27.66       44.15      8.93 o 
   1   9   8       89.83       80.26      7.60 o 
   2   9   8      358.86      378.68     19.65 o 
   3   9   8      137.15      125.68      8.66 o 
   4   9   8      149.54      155.48     11.42 o 
   5   9   8      152.35      137.98     12.67 o 
   6   9   8      123.72      125.30     12.52 o 
   7   9   8       42.16       42.68      9.51 o 
   8   9   8       93.34       86.14     11.91 o 
   9   9   8       24.75       26.38      7.41 o 
  10   9   8       45.87       61.69     11.22 o 
  11   9   8       28.64       20.07      8.46 o 
  12   9   8       25.79       19.98     11.83 o 
   0  10   8      100.46      112.52     12.62 o 
   1  10   8        0.22       -0.27      5.02 o 
   2  10   8      163.90      184.92     10.56 o 
   3  10   8       38.02       31.68      7.52 o 
   4  10   8      140.00      156.04     15.02 o 
   5  10   8       90.94       99.97     11.75 o 
   6  10   8       33.77       29.83      8.35 o 
   7  10   8       26.79       37.13      8.60 o 
   8  10   8       49.11       59.98      9.35 o 
   9  10   8       53.49       61.05     11.63 o 
  10  10   8        4.44       -8.96      8.71 o 
  11  10   8       21.73       14.07     15.96 o 
   0  11   8      187.52      169.99     15.72 o 
   1  11   8      450.38      410.62     14.92 o 
   2  11   8      268.07      252.90     12.48 o 
   3  11   8        6.20        6.43      6.78 o 
   4  11   8       14.21        7.69      7.23 o 
   5  11   8       35.79       41.36     10.61 o 
   6  11   8       90.46      122.56     13.70 o 
   7  11   8       33.78       33.50      9.50 o 
   8  11   8       20.44       11.14      6.32 o 
   9  11   8       35.91       46.77     10.41 o 
  10  11   8        8.92       16.05      9.05 o 
   0  12   8      705.34      661.56     29.97 o 
   1  12   8       47.62       47.31      7.91 o 
   2  12   8       59.96       70.56      9.85 o 
   3  12   8      132.31      122.16     12.01 o 
   4  12   8       28.69       26.32      8.86 o 
   5  12   8       39.66       30.80      9.49 o 
   6  12   8       59.17       62.39     13.26 o 
   7  12   8       31.02       22.88      7.62 o 
   8  12   8        0.37       -7.75      6.72 o 
   9  12   8        1.72        3.63     13.79 o 
  10  12   8        4.51        5.46      8.07 o 
   0  13   8        4.84        7.05      8.98 o 
   1  13   8      252.14      224.17     13.20 o 
   2  13   8      310.91      292.83     16.45 o 
   3  13   8        9.99        7.73      8.45 o 
   4  13   8       28.54       14.18      8.80 o 
   5  13   8       32.14       32.76     10.27 o 
   6  13   8       38.65       37.53      8.86 o 
   7  13   8        6.57        3.18      7.46 o 
   8  13   8        5.77       -3.84     12.15 o 
   9  13   8       29.82       19.12     10.45 o 
   0  14   8       27.17       34.03     11.52 o 
   1  14   8       41.17       30.88     10.63 o 
   2  14   8       18.79       10.65      8.80 o 
   3  14   8       19.69       15.92      9.44 o 
   4  14   8       14.85       -1.52      8.88 o 
   5  14   8        7.99        3.68      6.76 o 
   6  14   8       59.61       68.15     10.49 o 
   7  14   8       14.36        6.83      7.95 o 
   0  15   8       85.68       95.16     19.83 o 
   1  15   8       11.40        9.46      8.13 o 
   2  15   8        9.54       -2.24      7.98 o 
   3  15   8       36.50       41.96      8.86 o 
   4  15   8       10.79       15.39      7.70 o 
   5  15   8       25.64       18.36      8.27 o 
   6  15   8        3.53        1.44      7.33 o 
   0  16   8       32.15       25.78     12.66 o 
   1  16   8       15.28       35.95      8.12 o 
   2  16   8        4.06        4.49      5.97 o 
   3  16   8       22.72       24.15      8.70 o 
   4  16   8       16.17       22.95      8.31 o 
   1   0   9        2.47        0.78      3.57 o 
   2   0   9      265.51      247.96     10.30 o 
   3   0   9      723.46      763.07     17.69 o 
   4   0   9     2904.44     3274.32     47.14 o 
   5   0   9       78.22       77.81     17.35 o 
   6   0   9        1.48       -0.82      5.87 o 
   7   0   9       23.66       13.29      6.80 o 
   8   0   9      127.67      128.07     16.50 o 
   9   0   9       90.08       79.14     15.61 o 
  10   0   9       77.53       89.23     16.76 o 
  11   0   9       43.67       53.09     18.60 o 
  12   0   9      231.95      267.73     36.11 o 
  13   0   9       21.67       14.58     15.26 o 
  14   0   9        0.73      -12.58     11.65 o 
   0   1   9     1169.69     1203.32     25.70 o 
   1   1   9      387.00      354.64      7.56 o 
   2   1   9     1685.81     1810.87     28.89 o 
   3   1   9      614.69      659.10      9.85 o 
   4   1   9       45.07       35.11      3.46 o 
   5   1   9      378.49      362.19      8.18 o 
   6   1   9      629.77      634.43     15.58 o 
   7   1   9       47.51       42.53      5.71 o 
   8   1   9      158.82      153.79     10.25 o 
   9   1   9      125.78      121.97     12.53 o 
  10   1   9       50.40       73.78     15.06 o 
  11   1   9       98.83       92.33     14.11 o 
  12   1   9       36.27       37.68     13.54 o 
  13   1   9      106.90      107.72     20.15 o 
  14   1   9       16.58        0.33     15.28 o 
   0   2   9        8.22       15.23      4.54 o 
   1   2   9      968.08     1029.90     16.06 o 
   2   2   9      596.26      588.42     11.02 o 
   3   2   9      493.07      442.43      9.92 o 
   4   2   9     1639.65     1636.74     21.52 o 
   5   2   9      178.55      189.63      6.58 o 
   6   2   9       52.89       45.79      4.31 o 
   7   2   9      399.07      368.32     11.48 o 
   8   2   9      136.77      145.72      8.93 o 
   9   2   9       21.18       16.66      6.55 o 
  10   2   9       10.62        4.78      8.46 o 
  11   2   9       58.30       84.73     13.54 o 
  12   2   9      128.34      122.63     18.62 o 
  13   2   9        9.29       17.64     11.01 o 
  14   2   9       15.20       28.40     18.21 o 
   0   3   9      908.54     1014.63     26.40 o 
   1   3   9     1119.73     1193.65     16.68 o 
   2   3   9       82.21       81.33      5.35 o 
   3   3   9      291.97      296.32      8.34 o 
   4   3   9      330.61      298.61      8.20 o 
   5   3   9      129.27      102.64      4.96 o 
   6   3   9       29.84       26.36      4.99 o 
   7   3   9      121.67      112.28      8.54 o 
   8   3   9       64.60       56.78      6.75 o 
   9   3   9      119.77      134.43      9.40 o 
  10   3   9       47.95       40.42      8.67 o 
  11   3   9       27.12       33.76     10.75 o 
  12   3   9        0.79        1.00      8.81 o 
  13   3   9       89.62      107.17     25.12 o 
  14   3   9        9.48       13.35     16.97 o 
   0   4   9      329.00      308.04     12.09 o 
   1   4   9      776.96      854.51     17.87 o 
   2   4   9      248.41      253.88      8.38 o 
   3   4   9      942.81      933.20     15.47 o 
   4   4   9      402.46      371.52      9.56 o 
   5   4   9      205.31      224.86      9.69 o 
   6   4   9      360.76      358.99     11.34 o 
   7   4   9       42.95       46.88      7.42 o 
   8   4   9      117.68      120.36     11.52 o 
   9   4   9      140.31      138.77     10.68 o 
  10   4   9       82.89       75.45      8.93 o 
  11   4   9        7.74       -5.42      6.10 o 
  12   4   9       14.13       20.66      9.24 o 
  13   4   9        3.70       11.54     15.20 o 
   0   5   9      350.64      342.52     15.39 o 
   1   5   9      475.37      494.88     12.79 o 
   2   5   9       31.19       34.70      4.36 o 
   3   5   9      902.44      876.27     15.36 o 
   4   5   9      147.87      145.18      6.43 o 
   5   5   9       79.58       87.63      7.07 o 
   6   5   9       95.86       98.83      7.30 o 
   7   5   9      320.69      324.30     18.15 o 
   8   5   9       42.21       32.17      7.04 o 
   9   5   9        5.67        3.13      6.85 o 
  10   5   9       14.36       27.82      7.68 o 
  11   5   9       39.25       41.54      7.38 o 
  12   5   9        8.87       10.01     10.32 o 
  13   5   9       10.93       14.80     11.61 o 
   0   6   9      139.03      123.50     11.21 o 
   1   6   9        4.32       -0.63      3.86 o 
   2   6   9     1610.46     1693.92     25.60 o 
   3   6   9      111.26      122.44      7.25 o 
   4   6   9       62.53       60.94      8.31 o 
   5   6   9      403.04      378.03     12.79 o 
   6   6   9      199.48      217.14     12.04 o 
   7   6   9      281.56      256.56     18.93 o 
   8   6   9        5.67        0.43      6.19 o 
   9   6   9      170.37      170.98     14.12 o 
  10   6   9       66.07       61.79     13.65 o 
  11   6   9       57.19       48.86      7.65 o 
  12   6   9       12.47       22.66      8.94 o 
  13   6   9        4.35        7.01     15.40 o 
   0   7   9      506.65      522.10     19.77 o 
   1   7   9      699.61      688.78     20.03 o 
   2   7   9       31.13       22.08      4.84 o 
   3   7   9        8.85        7.69      4.15 o 
   4   7   9     1184.39     1195.25     25.06 o 
   5   7   9      315.15      295.28     13.29 o 
   6   7   9       61.67       50.32      9.03 o 
   7   7   9      165.41      203.41     14.79 o 
   8   7   9      114.43      116.15     12.78 o 
   9   7   9        9.69       10.76      7.05 o 
  10   7   9       18.26       21.79      6.79 o 
  11   7   9       15.83        9.25      9.34 o 
  12   7   9        8.08       15.07     13.21 o 
   0   8   9        1.01        1.03      5.58 o 
   1   8   9      580.95      590.34     15.30 o 
   2   8   9      781.59      717.51     16.74 o 
   3   8   9       87.34      103.60      8.96 o 
   4   8   9       29.86       28.53      7.18 o 
   5   8   9       13.71       16.43      7.06 o 
   6   8   9       27.76       33.92      8.35 o 
   7   8   9      189.61      184.04     15.12 o 
   8   8   9       90.83       92.30     11.89 o 
   9   8   9       11.59       14.50      8.12 o 
  10   8   9        5.54        2.26      6.11 o 
  11   8   9       21.93       26.89      8.22 o 
  12   8   9       21.06       30.85     11.39 o 
   0   9   9      132.43      110.07     12.31 o 
   1   9   9      638.69      608.40     23.87 o 
   2   9   9       10.67        7.72      5.22 o 
   3   9   9      449.09      400.71     19.67 o 
   4   9   9      500.39      490.58     19.82 o 
   5   9   9      116.88      115.97     12.11 o 
   6   9   9       65.00       56.64      9.82 o 
   7   9   9      167.84      174.43     15.27 o 
   8   9   9       70.52       96.06     12.31 o 
   9   9   9       57.47       51.11      9.92 o 
  10   9   9       17.21        7.73      9.64 o 
  11   9   9        8.41        7.07      8.32 o 
   0  10   9      122.23      126.74     13.61 o 
   1  10   9      677.42      663.58     17.42 o 
   2  10   9      432.25      437.88     14.84 o 
   3  10   9       39.18       32.43     10.78 o 
   4  10   9        7.55        7.29      6.92 o 
   5  10   9      131.68      129.64     13.54 o 
   6  10   9        2.39        7.70     11.70 o 
   7  10   9       71.94       79.22     11.47 o 
   8  10   9        0.88        2.62      7.22 o 
   9  10   9        8.57       -2.69      9.94 o 
  10  10   9       27.51       24.67     12.50 o 
  11  10   9       20.98       24.72      9.10 o 
   0  11   9       56.09       51.11     11.12 o 
   1  11   9      271.48      249.13     12.74 o 
   2  11   9       97.08      108.36     11.29 o 
   3  11   9       36.68       38.78      8.67 o 
   4  11   9      129.37      128.34     13.73 o 
   5  11   9       72.65       77.40     11.48 o 
   6  11   9       94.21      110.31     12.77 o 
   7  11   9       21.82       28.76      9.07 o 
   8  11   9       16.66       24.62      7.30 o 
   9  11   9       25.02       28.28      9.35 o 
  10  11   9       33.23       31.67      9.81 o 
   0  12   9       15.03       11.20      9.34 o 
   1  12   9       68.55       61.16      8.36 o 
   2  12   9      228.24      222.17     14.70 o 
   3  12   9       83.02       82.77     12.31 o 
   4  12   9        9.67        5.85      7.97 o 
   5  12   9        2.92       -3.94      7.24 o 
   6  12   9        2.74        4.66      7.94 o 
   7  12   9       33.36       22.72      9.36 o 
   8  12   9       32.08       20.73      8.51 o 
   9  12   9        7.31       12.59      8.34 o 
   0  13   9       33.48       15.23      9.83 o 
   1  13   9       11.49        9.94      8.05 o 
   2  13   9       10.12        5.50      7.48 o 
   3  13   9       14.90        7.05      8.25 o 
   4  13   9        3.26       12.81      8.63 o 
   5  13   9        4.65       -4.84      7.35 o 
   6  13   9        4.67       12.54      8.90 o 
   7  13   9        9.58       17.20      8.59 o 
   8  13   9       21.57        2.77     19.57 o 
   0  14   9       12.34        7.46     12.07 o 
   1  14   9       22.17       24.36      8.89 o 
   2  14   9       16.72       16.62      8.83 o 
   3  14   9       23.40       16.00      9.13 o 
   4  14   9       25.44       33.59     10.07 o 
   5  14   9       23.60       35.53      9.90 o 
   6  14   9        2.20       -9.73      6.48 o 
   7  14   9       12.09        5.39     13.39 o 
   0  15   9        1.00       21.73     20.85 o 
   1  15   9       35.96       14.16      8.76 o 
   2  15   9       45.86       58.85     23.68 o 
   3  15   9        2.06       -5.02      7.56 o 
   4  15   9       19.47       17.20      8.58 o 
   5  15   9       13.63       16.99      7.69 o 
   0  16   9        0.75        4.17     12.03 o 
   1  16   9        4.09      -14.65      9.77 o 
   2  16   9       13.62       10.84      9.41 o 
   3  16   9        2.31       -2.00      6.78 o 
   0   0  10      196.33      219.66     14.67 o 
   1   0  10      456.89      429.99     16.30 o 
   2   0  10     2967.89     3027.77     45.01 o 
   3   0  10      294.33      329.99     12.07 o 
   4   0  10      399.10      442.53     14.12 o 
   5   0  10       95.02      114.12     11.21 o 
   6   0  10      103.32      152.66     26.37 o 
   7   0  10      228.55      231.96     26.47 o 
   8   0  10      126.10      145.05     18.36 o 
   9   0  10       10.63       20.39     12.43 o 
  10   0  10       33.24       35.51     14.06 o 
  11   0  10      303.38      370.90     40.06 o 
  12   0  10       11.88       -6.13     12.32 o 
  13   0  10        7.20       18.61     15.53 o 
  14   0  10       43.43       77.45     20.78 o 
   0   1  10       37.59       35.52      6.87 o 
   1   1  10     1349.22     1304.43     17.79 o 
   2   1  10      652.91      629.11     13.69 o 
   3   1  10     1205.46     1269.89     15.96 o 
   4   1  10      302.98      286.09      8.75 o 
   5   1  10      234.42      246.46      8.40 o 
   6   1  10       49.28       64.26      5.65 o 
   7   1  10       35.70       39.89      6.76 o 
   8   1  10        9.91        4.02      5.55 o 
   9   1  10      213.15      229.09     15.68 o 
  10   1  10      295.76      292.08     20.30 o 
  11   1  10       29.20       40.80     11.54 o 
  12   1  10       84.31       91.98     16.58 o 
  13   1  10       66.54       61.98     25.79 o 
  14   1  10       38.78       55.46     20.04 o 
   0   2  10       43.91       29.29      5.47 o 
   1   2  10      827.51      852.38     15.00 o 
   2   2  10       78.44       77.29      5.16 o 
   3   2  10      571.02      542.66     17.89 o 
   4   2  10       41.00       41.29      4.14 o 
   5   2  10        2.24        5.80      3.50 o 
   6   2  10      130.49      133.22      7.87 o 
   7   2  10        3.36        5.96      4.53 o 
   8   2  10      155.97      145.47      9.23 o 
   9   2  10      464.54      484.16     20.37 o 
  10   2  10       23.72       15.32      9.75 o 
  11   2  10       25.89       24.58     10.45 o 
  12   2  10        9.67       21.92     11.51 o 
  13   2  10        5.91       15.81     11.29 o 
   0   3  10      168.77      239.71     12.82 o 
   1   3  10      455.11      407.02      9.73 o 
   2   3  10       30.64       33.54      4.06 o 
   3   3  10      501.37      486.30     12.83 o 
   4   3  10      206.48      240.56      8.11 o 
   5   3  10       56.58       48.34      4.42 o 
   6   3  10      322.25      320.96     10.88 o 
   7   3  10       10.65        9.19      5.05 o 
   8   3  10      468.35      405.37     12.94 o 
   9   3  10       81.67       63.60      7.55 o 
  10   3  10      103.99      116.65     11.89 o 
  11   3  10       15.38       23.68     10.66 o 
  12   3  10       21.99        8.39      9.77 o 
  13   3  10        8.21       -6.50     12.96 o 
   0   4  10      119.16      158.66     10.07 o 
   1   4  10      101.98      100.81      6.45 o 
   2   4  10      228.52      216.28      8.19 o 
   3   4  10      425.15      447.77     11.02 o 
   4   4  10      117.62      110.40      6.17 o 
   5   4  10      164.37      175.89      9.36 o 
   6   4  10      301.72      309.04     12.58 o 
   7   4  10       65.22       50.95      7.93 o 
   8   4  10      178.52      197.05     11.51 o 
   9   4  10       25.01       31.40      6.71 o 
  10   4  10       74.65       82.06     10.65 o 
  11   4  10       95.27      112.05     11.82 o 
  12   4  10       24.72       22.23     19.88 o 
  13   4  10        3.83       -2.50     14.57 o 
   0   5  10      406.30      411.75     16.64 o 
   1   5  10       22.78       18.37      4.00 o 
   2   5  10      396.24      365.61     10.45 o 
   3   5  10      639.29      619.92     13.21 o 
   4   5  10      524.24      519.70     11.63 o 
   5   5  10      264.01      214.04     10.22 o 
   6   5  10      204.08      173.95      9.45 o 
   7   5  10      769.77      730.64     26.64 o 
   8   5  10      106.48      101.76      9.98 o 
   9   5  10       24.78       17.00      7.08 o 
  10   5  10       56.90       62.24      8.22 o 
  11   5  10      118.18      141.07     11.51 o 
  12   5  10        8.21       17.53      8.14 o 
  13   5  10        2.19       14.80     14.91 o 
   0   6  10        2.36        2.06      4.96 o 
   1   6  10      399.85      420.44     12.51 o 
   2   6  10      178.65      193.68     13.99 o 
   3   6  10      520.66      487.12     12.11 o 
   4   6  10      396.26      393.60     12.98 o 
   5   6  10      270.73      251.49     11.29 o 
   6   6  10      429.87      397.71     22.35 o 
   7   6  10      180.92      200.14     13.45 o 
   8   6  10       28.49       33.36      8.82 o 
   9   6  10      289.19      279.32     17.40 o 
  10   6  10        7.66        5.73      6.57 o 
  11   6  10       28.36       35.65      7.61 o 
  12   6  10       26.77       42.35     10.28 o 
  13   6  10       23.45       18.91     11.20 o 
   0   7  10       40.39       36.78      7.93 o 
   1   7  10       75.48       72.72      9.03 o 
   2   7  10      949.18      909.34     18.78 o 
   3   7  10      278.57      261.98     11.30 o 
   4   7  10      486.47      488.05     20.31 o 
   5   7  10       31.58       32.35      6.89 o 
   6   7  10      266.46      264.09     25.46 o 
   7   7  10      137.31      134.24     13.14 o 
   8   7  10      240.18      258.35     16.95 o 
   9   7  10        8.06       11.76      8.05 o 
  10   7  10       20.98       28.99     12.35 o 
  11   7  10       33.58       44.39      8.98 o 
  12   7  10        7.67       21.98     10.69 o 
   0   8  10       59.42       57.49     12.99 o 
   1   8  10       88.67       95.84      8.07 o 
   2   8  10     1208.17     1176.58     22.39 o 
   3   8  10     1313.31     1288.15     50.07 o 
   4   8  10      320.26      301.58     14.82 o 
   5   8  10      187.34      191.53     14.53 o 
   6   8  10       71.26       83.71     13.08 o 
   7   8  10       75.63       68.05     10.49 o 
   8   8  10       51.50       52.90     10.11 o 
   9   8  10       38.49       44.53      9.57 o 
  10   8  10       46.65       58.28     10.93 o 
  11   8  10       25.88       18.69     11.34 o 
  12   8  10        9.05       27.53     10.44 o 
   0   9  10      110.41      117.82     14.19 o 
   1   9  10      254.00      229.30     12.50 o 
   2   9  10      125.92      131.53      9.58 o 
   3   9  10     1244.67     1157.63     26.68 o 
   4   9  10      166.26      172.65     12.71 o 
   5   9  10      159.20      161.47     14.20 o 
   6   9  10       31.89       38.91      9.76 o 
   7   9  10       11.53        2.84      7.29 o 
   8   9  10       33.67       44.70     12.39 o 
   9   9  10        0.52       -8.36      7.02 o 
  10   9  10        8.18       10.52      7.77 o 
  11   9  10       10.33       10.41      8.60 o 
   0  10  10       29.20       20.96     12.35 o 
   1  10  10      370.72      378.33     16.61 o 
   2  10  10      616.39      567.35     19.18 o 
   3  10  10      383.31      345.35     16.59 o 
   4  10  10      164.39      155.61     14.33 o 
   5  10  10      176.43      161.19     14.45 o 
   6  10  10       26.00       11.52      8.00 o 
   7  10  10       18.98        8.08      7.69 o 
   8  10  10       74.90       55.95     13.38 o 
   9  10  10       78.56       97.95     14.15 o 
  10  10  10        3.84        4.75      8.76 o 
  11  10  10       30.07       38.84     10.07 o 
   0  11  10      521.76      484.04     23.37 o 
   1  11  10        0.80        5.25      5.92 o 
   2  11  10       46.70       52.14      9.40 o 
   3  11  10       39.97       33.28      8.44 o 
   4  11  10        7.71       -6.25      7.34 o 
   5  11  10       58.22       53.38     10.49 o 
   6  11  10       68.77       64.14     12.17 o 
   7  11  10       27.44       41.92     10.43 o 
   8  11  10       29.84       35.43      9.98 o 
   9  11  10       33.76       54.45     15.01 o 
  10  11  10        2.40       -5.90      8.13 o 
   0  12  10       18.35       22.25     10.58 o 
   1  12  10       48.82       53.30      9.53 o 
   2  12  10       66.06       67.40     10.40 o 
   3  12  10       43.29       45.29     10.43 o 
   4  12  10       14.00        4.93      8.02 o 
   5  12  10       44.19       40.13     10.13 o 
   6  12  10       56.73       64.80     11.47 o 
   7  12  10       45.52       46.26     10.64 o 
   8  12  10       25.64       49.64      9.54 o 
   9  12  10        3.99       12.05      8.24 o 
   0  13  10       95.57      115.35     15.40 o 
   1  13  10      128.71      135.20     16.40 o 
   2  13  10        0.10       -3.52      6.79 o 
   3  13  10       28.91       34.36     10.20 o 
   4  13  10       26.17       14.55      8.69 o 
   5  13  10       88.79      103.56     13.63 o 
   6  13  10       36.90       43.99     11.05 o 
   7  13  10       10.59       16.30     14.94 o 
   8  13  10       42.99       62.22     11.62 o 
   0  14  10        0.21      -14.29     10.13 o 
   1  14  10       36.26       23.04      8.99 o 
   2  14  10       13.79        3.12      7.85 o 
   3  14  10       39.48       60.47     11.21 o 
   4  14  10        8.52        8.33     11.17 o 
   5  14  10       17.65       10.19      8.81 o 
   6  14  10       50.67       94.01     17.78 o 
   7  14  10       31.04       60.38     11.50 o 
   0  15  10       15.11       -4.69     14.91 o 
   1  15  10        6.68      -11.67      7.78 o 
   2  15  10        3.14        4.27      9.06 o 
   3  15  10        1.85        3.26      8.01 o 
   4  15  10        0.52        9.50      8.65 o 
   5  15  10       56.15       62.50     11.44 o 
   0  16  10        0.78      -18.53     12.35 o 
   1  16  10        5.46        6.20     10.99 o 
   2  16  10       34.65       19.00      9.70 o 
   1   0  11     2296.45     2216.15     43.25 o 
   2   0  11       44.51       38.96      6.02 o 
   3   0  11      551.63      516.84     15.73 o 
   4   0  11        7.28        9.52      4.77 o 
   5   0  11       36.94       41.14      8.14 o 
   6   0  11      204.43      208.91     13.26 o 
   7   0  11       36.55       45.89      8.35 o 
   8   0  11        5.16       13.51     19.74 o 
   9   0  11      125.18      107.18     17.99 o 
  10   0  11       71.91       63.74     16.10 o 
  11   0  11        3.64        4.89     11.42 o 
  12   0  11       64.44       75.56     24.68 o 
  13   0  11        3.51       11.96     15.32 o 
   0   1  11        4.91       -3.42      4.89 o 
   1   1  11        2.84        2.84      2.88 o 
   2   1  11       96.81      103.80      5.93 o 
   3   1  11      948.23      917.31     15.15 o 
   4   1  11      154.31      159.07      7.08 o 
   5   1  11      376.05      396.99     10.63 o 
   6   1  11        1.69        0.44      3.96 o 
   7   1  11      160.10      155.00     12.94 o 
   8   1  11       81.79       97.51     11.48 o 
   9   1  11       33.06       19.04      8.09 o 
  10   1  11       65.81       82.57     11.56 o 
  11   1  11       99.09      109.04     15.65 o 
  12   1  11       23.53        4.79     11.27 o 
  13   1  11       10.53       16.32     14.45 o 
   0   2  11       45.52       56.95      6.87 o 
   1   2  11      389.63      384.96     10.78 o 
   2   2  11      237.96      253.22      8.75 o 
   3   2  11      137.64      140.22      6.24 o 
   4   2  11       55.18       53.29      4.71 o 
   5   2  11      334.27      291.73      7.90 o 
   6   2  11       76.90       67.97      6.13 o 
   7   2  11      816.90      766.12     16.84 o 
   8   2  11       68.63       80.13      9.25 o 
   9   2  11      152.66      173.88     14.87 o 
  10   2  11       14.43       -3.34      7.39 o 
  11   2  11        6.42       22.87      9.84 o 
  12   2  11        4.64       12.56     11.20 o 
  13   2  11       71.79       81.91     16.49 o 
   0   3  11      105.57      104.27      8.96 o 
   1   3  11      157.83      111.28      6.37 o 
   2   3  11       42.62       56.07      4.89 o 
   3   3  11      868.63      855.40     15.67 o 
   4   3  11      111.82       98.96      6.27 o 
   5   3  11      206.64      194.11      8.63 o 
   6   3  11      130.68      127.34      8.18 o 
   7   3  11        6.28       11.11      4.67 o 
   8   3  11      332.04      340.88     12.75 o 
   9   3  11       87.67       88.28      9.51 o 
  10   3  11       24.35       26.27     10.76 o 
  11   3  11       28.73       53.09     12.02 o 
  12   3  11        5.94        1.91     10.09 o 
  13   3  11       17.14       35.37     19.56 o 
   0   4  11      205.98      246.74     12.43 o 
   1   4  11      117.21      126.71      6.89 o 
   2   4  11      117.38      114.29      6.93 o 
   3   4  11      144.73      127.88      7.11 o 
   4   4  11      122.96      118.46      6.39 o 
   5   4  11      582.45      552.36     14.87 o 
   6   4  11      109.90       88.95      7.94 o 
   7   4  11      793.66      753.87     20.87 o 
   8   4  11      107.95      147.09     10.90 o 
   9   4  11      341.99      340.69     15.71 o 
  10   4  11        0.12       -0.90      7.34 o 
  11   4  11       17.45       10.26     15.25 o 
  12   4  11       17.95        6.08     14.28 o 
  13   4  11       15.17       44.39     18.82 o 
   0   5  11       78.54       89.03     10.28 o 
   1   5  11      179.62      188.86      8.59 o 
   2   5  11      327.19      338.19     13.05 o 
   3   5  11       77.58       90.97      6.55 o 
   4   5  11       30.25       38.30      6.11 o 
   5   5  11      574.35      520.59     23.71 o 
   6   5  11      292.42      267.81     12.88 o 
   7   5  11      179.18      161.07     13.28 o 
   8   5  11      191.30      184.12     14.50 o 
   9   5  11      166.51      132.60     12.16 o 
  10   5  11       12.08       30.76      9.14 o 
  11   5  11       11.88       24.46      9.37 o 
  12   5  11       54.40       55.56     11.55 o 
  13   5  11        0.08       18.92     14.66 o 
   0   6  11        2.39        2.40      6.13 o 
   1   6  11      176.15      179.33     10.97 o 
   2   6  11      457.71      393.71     12.30 o 
   3   6  11      285.43      276.97      9.97 o 
   4   6  11     1290.68     1201.29     28.08 o 
   5   6  11       25.62        9.54      5.35 o 
   6   6  11      218.99      192.24     12.66 o 
   7   6  11       10.99       -7.22      5.52 o 
   8   6  11      142.27      133.00     11.52 o 
   9   6  11       79.26       86.07     11.62 o 
  10   6  11      117.16       83.03     14.80 o 
  11   6  11        1.27        2.43     11.19 o 
  12   6  11       46.20       45.42     13.62 o 
   0   7  11       80.98       82.56     10.66 o 
   1   7  11       96.13      101.82      8.31 o 
   2   7  11      623.46      563.33     15.36 o 
   3   7  11      315.03      304.82     11.70 o 
   4   7  11     1225.01     1200.98     39.58 o 
   5   7  11      278.59      283.34     13.91 o 
   6   7  11      266.69      235.63     14.04 o 
   7   7  11       28.10       24.71      7.14 o 
   8   7  11       54.04       44.87      9.66 o 
   9   7  11        6.37       14.28      7.93 o 
  10   7  11       25.27       19.82      8.35 o 
  11   7  11        0.48       11.30      6.58 o 
  12   7  11       30.12       31.34     16.86 o 
   0   8  11       27.10       39.45      8.80 o 
   1   8  11      116.72      115.82     10.97 o 
   2   8  11     1079.84      972.82     27.64 o 
   3   8  11      935.19      922.47     23.56 o 
   4   8  11      155.18      160.49     12.27 o 
   5   8  11       68.31       77.89     10.82 o 
   6   8  11      153.47      149.64     14.17 o 
   7   8  11      131.30      125.98     13.70 o 
   8   8  11       96.71      105.11     12.91 o 
   9   8  11       28.63       18.99      9.04 o 
  10   8  11       90.23      104.90     13.64 o 
  11   8  11        8.15       -3.40     12.99 o 
   0   9  11       16.75       10.57      7.81 o 
   1   9  11      187.23      184.90     10.92 o 
   2   9  11       41.07       43.60      6.98 o 
   3   9  11       12.37        8.89      8.49 o 
   4   9  11       62.18       59.18      8.96 o 
   5   9  11      192.10      179.87     15.18 o 
   6   9  11       64.26       55.83     10.44 o 
   7   9  11       32.87       43.43      9.94 o 
   8   9  11        9.91        6.80      7.60 o 
   9   9  11       50.28       60.69     11.69 o 
  10   9  11       13.35        9.88     12.52 o 
  11   9  11       13.73       22.83      9.03 o 
   0  10  11      128.94      153.07     15.27 o 
   1  10  11       35.77       25.35      6.62 o 
   2  10  11      159.85      132.19     12.13 o 
   3  10  11       14.20       18.96      7.81 o 
   4  10  11        0.74       -0.45      6.64 o 
   5  10  11       30.15       32.81      9.28 o 
   6  10  11       23.59        7.60      7.89 o 
   7  10  11       91.84      108.24     13.27 o 
   8  10  11       35.48       34.86     12.95 o 
   9  10  11       89.22      110.69     13.88 o 
  10  10  11       65.85       72.98     11.95 o 
   0  11  11        9.16       11.59      9.15 o 
   1  11  11      231.88      252.05     13.39 o 
   2  11  11       24.08       29.66      8.81 o 
   3  11  11       14.89        6.50      7.04 o 
   4  11  11       72.86       76.33     11.84 o 
   5  11  11       14.77       10.81      7.97 o 
   6  11  11      120.10      120.60     14.24 o 
   7  11  11       29.32       63.74     10.99 o 
   8  11  11      221.64      226.31     18.92 o 
   9  11  11       20.17       33.94     20.50 o 
   0  12  11        7.96        5.92      8.93 o 
   1  12  11       34.02       50.03      9.43 o 
   2  12  11       15.76        9.15      7.43 o 
   3  12  11       39.50       43.48     10.35 o 
   4  12  11       16.41        7.96      8.59 o 
   5  12  11       49.27       62.17     11.62 o 
   6  12  11       52.02       60.37     13.06 o 
   7  12  11       72.35       93.99     13.39 o 
   8  12  11       46.48       75.91     12.53 o 
   9  12  11       16.47       20.95      8.81 o 
   0  13  11       32.97       28.78     15.38 o 
   1  13  11       12.04        7.39      7.97 o 
   2  13  11       45.54       35.65      9.59 o 
   3  13  11       60.00       81.02     12.56 o 
   4  13  11       37.63       28.59     11.40 o 
   5  13  11        7.87       17.23      8.90 o 
   6  13  11       42.89       48.06     14.72 o 
   7  13  11       49.57       69.30     12.55 o 
   0  14  11       12.08      -10.04     12.80 o 
   1  14  11       15.02       13.31      9.68 o 
   2  14  11       11.39       17.70      9.40 o 
   3  14  11       23.28       17.01      9.28 o 
   4  14  11       12.17       -3.67      9.92 o 
   5  14  11       17.19       16.18     10.92 o 
   6  14  11       98.53      101.76     16.28 o 
   0  15  11        0.14      -17.48     13.43 o 
   1  15  11       15.63       17.29     12.02 o 
   2  15  11       42.48       61.15     17.38 o 
   3  15  11       12.30       14.16      9.05 o 
   4  15  11       32.59       20.62     10.00 o 
   0   0  12      538.06      463.93     24.44 o 
   1   0  12      112.11      128.54     12.98 o 
   2   0  12      136.75      161.88     14.40 o 
   3   0  12        7.97        3.45      5.30 o 
   4   0  12      263.13      268.36     18.19 o 
   5   0  12       27.77       17.33      5.86 o 
   6   0  12       46.51       40.37      8.29 o 
   7   0  12      173.16      222.70     22.10 o 
   8   0  12       54.45       76.81     16.70 o 
   9   0  12       21.16       17.04     13.19 o 
  10   0  12       26.53       27.49     17.75 o 
  11   0  12       24.76       33.11     17.49 o 
  12   0  12       29.16       36.00     18.28 o 
  13   0  12        0.59       10.35     14.24 o 
   0   1  12       61.15       71.70      9.24 o 
   1   1  12      599.06      577.73     12.18 o 
   2   1  12      173.98      141.06      7.19 o 
   3   1  12      261.63      250.29      8.69 o 
   4   1  12        0.22        0.95      3.07 o 
   5   1  12       64.51       76.91      6.14 o 
   6   1  12      337.05      313.12     11.23 o 
   7   1  12       93.80       98.53      9.72 o 
   8   1  12       41.94       37.75      9.83 o 
   9   1  12      210.66      211.87     16.29 o 
  10   1  12       92.53      112.32     13.00 o 
  11   1  12       76.08       66.37     20.45 o 
  12   1  12       21.02       41.31     12.91 o 
  13   1  12       13.67       25.90     11.67 o 
   0   2  12      350.92      352.42     13.73 o 
   1   2  12      702.12      705.14     12.74 o 
   2   2  12       98.26       86.71      5.50 o 
   3   2  12      138.70      121.17      6.75 o 
   4   2  12      770.25      803.78     13.08 o 
   5   2  12       38.59       35.49      4.35 o 
   6   2  12      493.51      453.23     14.11 o 
   7   2  12      368.24      359.51     15.07 o 
   8   2  12      231.02      215.69     15.90 o 
   9   2  12       53.68       70.65     11.31 o 
  10   2  12        2.48       -2.31      7.14 o 
  11   2  12        3.58        7.45      9.72 o 
  12   2  12       20.30       38.62     13.07 o 
  13   2  12       22.18        6.47     11.47 o 
   0   3  12       52.79       49.62      7.19 o 
   1   3  12       44.65       41.83      4.87 o 
   2   3  12      321.35      282.45      9.38 o 
   3   3  12      288.83      267.09      9.55 o 
   4   3  12      153.06      144.93      7.61 o 
   5   3  12      131.17      118.83      7.94 o 
   6   3  12      133.88      139.69      8.70 o 
   7   3  12      199.82      174.01     10.99 o 
   8   3  12      872.22      797.65     20.20 o 
   9   3  12       24.79       40.97      9.54 o 
  10   3  12       68.23       90.85     14.46 o 
  11   3  12        5.44       11.29      9.93 o 
  12   3  12       21.48       28.79     10.81 o 
  13   3  12        8.93       21.21     11.43 o 
   0   4  12      934.30      907.94     23.05 o 
   1   4  12       34.42       36.86      4.79 o 
   2   4  12       26.00       27.49      4.54 o 
   3   4  12       34.18       38.68      4.86 o 
   4   4  12      638.74      586.55     14.20 o 
   5   4  12      152.45      135.83      9.36 o 
   6   4  12      452.45      433.56     14.50 o 
   7   4  12      159.70      156.45     10.89 o 
   8   4  12      241.56      234.50     12.90 o 
   9   4  12      161.44      156.73     11.57 o 
  10   4  12       10.90        8.95      8.43 o 
  11   4  12       46.55       49.69     12.58 o 
  12   4  12        9.06       13.73     19.81 o 
  13   4  12        1.44        5.61     11.09 o 
   0   5  12      108.44      123.94     10.34 o 
   1   5  12      168.92      153.64      8.43 o 
   2   5  12     1023.15      991.93     19.68 o 
   3   5  12      692.60      646.05     14.57 o 
   4   5  12       55.54       66.09      7.52 o 
   5   5  12       42.47       59.54      8.08 o 
   6   5  12      612.40      553.91     16.64 o 
   7   5  12      435.34      380.34     18.75 o 
   8   5  12       46.70       38.91      7.98 o 
   9   5  12       53.92       52.34     10.31 o 
  10   5  12       10.57       10.18      9.66 o 
  11   5  12        4.79        2.66      7.43 o 
  12   5  12        4.44       -4.38     14.36 o 
   0   6  12      127.88      119.56     12.10 o 
   1   6  12      282.38      233.18     10.88 o 
   2   6  12      747.08      722.96     15.97 o 
   3   6  12      672.26      637.04     14.87 o 
   4   6  12     1257.16     1184.26     25.86 o 
   5   6  12      428.35      441.03     14.90 o 
   6   6  12      191.18      201.28     13.23 o 
   7   6  12      121.77      121.65     11.36 o 
   8   6  12       17.82       18.57      7.00 o 
   9   6  12        2.68        4.59     11.00 o 
  10   6  12        6.41        3.47      8.28 o 
  11   6  12        5.94        5.53      8.33 o 
  12   6  12        7.40        9.21     11.06 o 
   0   7  12      914.46      882.04     27.76 o 
   1   7  12        4.15       10.58      4.93 o 
   2   7  12      119.69      106.46      8.52 o 
   3   7  12      601.31      633.79     19.62 o 
   4   7  12       10.57       16.89      6.65 o 
   5   7  12      310.99      308.94     13.69 o 
   6   7  12        0.13       10.45      6.25 o 
   7   7  12       76.21       81.85     10.03 o 
   8   7  12       90.43       82.29     12.18 o 
   9   7  12       23.22       24.05      9.08 o 
  10   7  12        8.47       -0.91      7.64 o 
  11   7  12       13.79        9.47      8.51 o 
  12   7  12        3.72       10.89     10.64 o 
   0   8  12        0.08       -2.89      6.46 o 
   1   8  12      127.40      153.42     10.20 o 
   2   8  12        6.17        0.45      4.82 o 
   3   8  12       51.64       55.41      8.86 o 
   4   8  12       78.65       72.09      9.50 o 
   5   8  12      235.03      190.07     15.32 o 
   6   8  12       30.54       24.39      8.45 o 
   7   8  12       63.85       60.48     10.84 o 
   8   8  12        2.93        9.03      7.92 o 
   9   8  12        8.00       12.36      8.22 o 
  10   8  12       24.58       34.10     16.56 o 
  11   8  12       12.37       37.62     19.13 o 
   0   9  12      155.20      126.19     14.10 o 
   1   9  12      118.93      107.30      9.26 o 
   2   9  12      221.87      252.93     14.46 o 
   3   9  12       61.19       46.80      8.61 o 
   4   9  12      261.76      221.61     14.44 o 
   5   9  12       75.98       65.31     10.87 o 
   6   9  12       31.29       24.70      9.01 o 
   7   9  12       21.28        9.58      8.50 o 
   8   9  12       28.19       24.75     14.25 o 
   9   9  12       28.19       26.29      9.61 o 
  10   9  12       20.92       31.52     14.15 o 
   0  10  12        2.53       -5.34      7.71 o 
   1  10  12       14.21       14.22      6.09 o 
   2  10  12      162.00      154.71     12.89 o 
   3  10  12      163.16      161.89     16.06 o 
   4  10  12       65.07       84.72     20.31 o 
   5  10  12       11.73        3.75      7.73 o 
   6  10  12       16.43        0.76      8.47 o 
   7  10  12       14.26       17.28      8.75 o 
   8  10  12        9.78       10.21      8.38 o 
   9  10  12       33.00       27.70      9.92 o 
  10  10  12        2.88       16.05     10.50 o 
   0  11  12       38.51       33.39     15.95 o 
   1  11  12       83.78       84.06     10.58 o 
   2  11  12       81.06       98.44     11.18 o 
   3  11  12       30.66       30.86      8.56 o 
   4  11  12       33.11       32.13     10.39 o 
   5  11  12       67.42       88.27     12.52 o 
   6  11  12       24.10       18.06      8.74 o 
   7  11  12        9.23       22.81      8.85 o 
   8  11  12       25.11       34.95      9.85 o 
   9  11  12       14.50       18.72      8.67 o 
   0  12  12      146.92      119.14     16.90 o 
   1  12  12        7.35        5.24      7.22 o 
   2  12  12       55.74       65.58     12.93 o 
   3  12  12       12.17        3.33      7.48 o 
   4  12  12       17.37        2.29      8.57 o 
   5  12  12       90.36       93.47     12.93 o 
   6  12  12        7.22       10.14      7.93 o 
   7  12  12       28.28       36.71     16.01 o 
   8  12  12       22.44       14.60      9.08 o 
   0  13  12       53.41       82.04     19.14 o 
   1  13  12       10.97        3.25      8.03 o 
   2  13  12       41.93       30.61     13.01 o 
   3  13  12        0.34       -4.80      7.58 o 
   4  13  12       33.94       26.50      9.65 o 
   5  13  12       26.39       23.77      9.63 o 
   6  13  12       25.04       26.83     11.16 o 
   7  13  12       14.66       17.14      9.89 o 
   0  14  12        7.00       -0.52     13.39 o 
   1  14  12        2.23       -0.28      9.54 o 
   2  14  12        4.98        2.10      8.11 o 
   3  14  12        2.99        8.22      8.25 o 
   4  14  12       39.72       42.18     11.08 o 
   5  14  12       68.65       63.63     12.76 o 
   0  15  12        4.22       -5.73     13.75 o 
   1  15  12       12.35       10.92     11.44 o 
   2  15  12       35.31       27.92     12.15 o 
   3  15  12       52.44       49.11     20.09 o 
   1   0  13        2.61        2.24      4.35 o 
   2   0  13      105.51      118.29      9.80 o 
   3   0  13      843.38      841.84     21.94 o 
   4   0  13     1597.64     1464.35     48.53 o 
   5   0  13      158.93      156.07     11.02 o 
   6   0  13       77.69       77.24     10.06 o 
   7   0  13      524.65      491.58     29.23 o 
   8   0  13        1.83       -7.02     10.25 o 
   9   0  13      141.23      157.55     21.58 o 
  10   0  13        0.99        2.26     12.04 o 
  11   0  13        6.48       19.90     12.44 o 
  12   0  13        1.91        4.62     14.40 o 
  13   0  13       18.28       28.89     19.52 o 
   0   1  13       61.13       59.24      7.69 o 
   1   1  13       40.71       51.91      5.24 o 
   2   1  13        9.28        2.00      3.31 o 
   3   1  13      560.77      484.94     11.70 o 
   4   1  13      156.06      147.21      7.57 o 
   5   1  13      469.43      496.91     15.37 o 
   6   1  13       38.70       37.37      6.92 o 
   7   1  13       16.66        8.79      7.66 o 
   8   1  13       15.25       24.43      9.26 o 
   9   1  13      102.79       98.13     12.98 o 
  10   1  13        7.84        9.48      8.10 o 
  11   1  13       48.44       48.97     12.54 o 
  12   1  13        6.62        6.20      9.95 o 
  13   1  13        8.85        1.36      9.99 o 
   0   2  13        3.62        6.18      4.82 o 
   1   2  13      405.51      386.86     10.58 o 
   2   2  13      438.83      455.89     11.78 o 
   3   2  13      529.05      503.85     12.01 o 
   4   2  13      602.51      544.93     13.93 o 
   5   2  13      504.34      494.26     12.66 o 
   6   2  13      257.52      230.43     11.65 o 
   7   2  13       39.62       53.37      8.33 o 
   8   2  13      175.66      151.43     14.69 o 
   9   2  13        6.56        4.36     10.49 o 
  10   2  13       34.10       41.37     10.19 o 
  11   2  13       28.20       33.39     11.29 o 
  12   2  13       36.35       59.98     16.42 o 
   0   3  13        0.85        3.49      6.29 o 
   1   3  13        7.32        7.54      3.62 o 
   2   3  13      121.23      111.21      6.94 o 
   3   3  13      325.79      301.03     11.40 o 
   4   3  13       32.29       20.01      4.28 o 
   5   3  13       25.02       17.79      5.06 o 
   6   3  13      103.58      101.25      8.10 o 
   7   3  13      162.42      143.98     10.74 o 
   8   3  13        2.08       -0.67      6.23 o 
   9   3  13       37.61       42.69     10.07 o 
  10   3  13       72.26       73.02     13.78 o 
  11   3  13       23.57       40.90     11.69 o 
  12   3  13        3.02       18.19     10.45 o 
   0   4  13      307.10      329.40     14.72 o 
   1   4  13      671.77      597.55     17.82 o 
   2   4  13       27.38       28.94      4.93 o 
   3   4  13      331.83      335.03     11.19 o 
   4   4  13      100.09       83.89      8.29 o 
   5   4  13       10.84       15.51      6.26 o 
   6   4  13      438.06      417.18     13.46 o 
   7   4  13       54.87       73.40      8.66 o 
   8   4  13      151.25      135.43     10.89 o 
   9   4  13       22.83       30.13      7.91 o 
  10   4  13       47.06       48.98     12.71 o 
  11   4  13        2.08       -8.59     23.73 o 
  12   4  13        3.01       -9.89      9.24 o 
   0   5  13       24.65       36.94      7.27 o 
   1   5  13      353.99      346.81     11.52 o 
   2   5  13      109.29      130.94      8.20 o 
   3   5  13       13.14       15.08      4.39 o 
   4   5  13      109.19      121.01      9.47 o 
   5   5  13       25.29       25.64      6.60 o 
   6   5  13      714.59      632.36     25.59 o 
   7   5  13      614.62      549.44     22.59 o 
   8   5  13      106.13      129.95     12.96 o 
   9   5  13        4.79        2.42      6.92 o 
  10   5  13       12.98       23.29     10.77 o 
  11   5  13       44.96       46.87     13.24 o 
  12   5  13       10.77       27.46     14.53 o 
   0   6  13       95.74       88.54     15.82 o 
   1   6  13       70.29       69.32      7.44 o 
   2   6  13      319.68      289.62     11.18 o 
   3   6  13      111.56      144.39     10.51 o 
   4   6  13      565.35      544.53     18.21 o 
   5   6  13      515.29      483.32     15.78 o 
   6   6  13       64.56       83.65     10.05 o 
   7   6  13      120.80      150.78     12.70 o 
   8   6  13      141.43      114.59     11.53 o 
   9   6  13      132.66      122.33     12.36 o 
  10   6  13       98.08      100.29     13.41 o 
  11   6  13       19.88       31.00     11.05 o 
  12   6  13       36.23       34.07     10.57 o 
   0   7  13        1.66        3.29      7.42 o 
   1   7  13       44.78       60.11      7.51 o 
   2   7  13        9.83       -0.70      5.08 o 
   3   7  13       83.36       73.27     11.06 o 
   4   7  13      157.79      133.11     11.59 o 
   5   7  13       74.56       54.10      9.55 o 
   6   7  13      150.22      133.30     12.11 o 
   7   7  13      258.81      230.59     14.94 o 
   8   7  13       38.14       34.24      9.19 o 
   9   7  13       32.99       26.01      9.03 o 
  10   7  13       14.32       32.56     13.58 o 
  11   7  13       73.61       65.11     19.31 o 
   0   8  13       13.59       11.65      8.65 o 
   1   8  13       27.27       25.23      6.36 o 
   2   8  13       46.49       43.41      8.26 o 
   3   8  13      300.96      304.56     15.86 o 
   4   8  13      120.27      124.51     11.52 o 
   5   8  13      199.90      194.21     16.07 o 
   6   8  13      239.90      242.88     17.78 o 
   7   8  13       11.42        3.47      7.94 o 
   8   8  13        5.46       18.36      8.53 o 
   9   8  13       21.98       23.00      8.95 o 
  10   8  13        2.98        4.29     14.86 o 
  11   8  13        1.25        2.68      7.83 o 
   0   9  13        2.81        6.00      7.27 o 
   1   9  13      107.69       99.63      9.26 o 
   2   9  13       20.78       22.02      7.37 o 
   3   9  13       28.29       49.75      9.02 o 
   4   9  13      121.73      134.90     12.18 o 
   5   9  13       45.76       51.55     11.02 o 
   6   9  13       19.37       13.79      8.11 o 
   7   9  13       18.37       16.63      8.42 o 
   8   9  13       57.06       44.81     10.25 o 
   9   9  13       22.85       17.76      9.07 o 
  10   9  13        3.12       -7.43     13.15 o 
   0  10  13      138.96      110.58     13.91 o 
   1  10  13       73.55       63.05     10.03 o 
   2  10  13       39.91       43.68      8.77 o 
   3  10  13       64.00       74.62     10.21 o 
   4  10  13       26.85       23.34      8.75 o 
   5  10  13       29.42       29.70     12.77 o 
   6  10  13        6.57       -1.00      7.50 o 
   7  10  13       12.67       13.84      8.37 o 
   8  10  13       62.89       56.56     11.49 o 
   9  10  13       45.52       59.30     13.70 o 
   0  11  13        2.80        2.19      9.78 o 
   1  11  13       14.14       15.48      7.84 o 
   2  11  13       34.70       35.34      9.07 o 
   3  11  13       41.60       33.05     10.24 o 
   4  11  13       37.40       63.49     11.25 o 
   5  11  13       39.81       44.67      9.99 o 
   6  11  13       75.47       85.14     12.23 o 
   7  11  13      142.28      165.75     16.66 o 
   8  11  13       36.12       50.68     15.43 o 
   0  12  13        7.10       14.09     14.23 o 
   1  12  13        6.95       10.51      7.12 o 
   2  12  13       95.73       92.29     11.79 o 
   3  12  13       19.42       12.59      8.61 o 
   4  12  13        6.23        4.79      8.27 o 
   5  12  13        1.80        2.70      7.67 o 
   6  12  13      152.49      200.54     18.41 o 
   7  12  13       31.16       35.11     15.44 o 
   0  13  13        0.92        3.01     20.98 o 
   1  13  13       14.49        3.22     10.04 o 
   2  13  13        0.75       -6.59      7.78 o 
   3  13  13       28.72       33.20     12.02 o 
   4  13  13        4.92        9.78      8.60 o 
   5  13  13       19.80       12.19      9.15 o 
   6  13  13        8.21        1.73      9.54 o 
   0  14  13       22.94       26.59     16.52 o 
   1  14  13       25.28       15.84     10.80 o 
   2  14  13       11.14        3.83      7.75 o 
   3  14  13       19.66       16.47     14.27 o 
   4  14  13       23.56       21.93      9.89 o 
   0  15  13        0.47      -13.94     13.68 o 
   1  15  13        0.01      -13.26      8.84 o 
   0   0  14      181.35      179.73     17.58 o 
   1   0  14       16.54       16.18      6.33 o 
   2   0  14      153.69      142.57     11.00 o 
   3   0  14     1599.65     1473.14     31.36 o 
   4   0  14     1176.48     1125.84     26.77 o 
   5   0  14        4.49       -1.79      8.88 o 
   6   0  14       60.77       61.26     15.54 o 
   7   0  14      144.87      183.61     22.00 o 
   8   0  14        3.94        3.58      9.72 o 
   9   0  14       42.41       76.59     17.59 o 
  10   0  14        1.38        4.81     11.34 o 
  11   0  14       33.26       32.31     14.88 o 
  12   0  14        8.05       22.82     16.48 o 
   0   1  14       31.14       21.89      6.15 o 
   1   1  14      147.38      142.41      7.74 o 
   2   1  14      583.10      554.82     13.70 o 
   3   1  14      651.30      585.66     13.50 o 
   4   1  14       55.14       56.90      6.20 o 
   5   1  14      201.89      204.38     10.08 o 
   6   1  14      109.87      104.72      9.97 o 
   7   1  14       65.38       54.74     10.48 o 
   8   1  14      211.58      187.96     16.01 o 
   9   1  14       80.05      102.24     14.19 o 
  10   1  14       59.16       76.52     12.58 o 
  11   1  14        1.18       -7.44     12.38 o 
  12   1  14        2.18       10.38     11.17 o 
   0   2  14      700.25      673.54     22.32 o 
   1   2  14      323.77      348.25     11.44 o 
   2   2  14      429.48      385.91     11.08 o 
   3   2  14      180.33      163.08      8.28 o 
   4   2  14      993.86      920.17     19.86 o 
   5   2  14      459.88      419.80     14.35 o 
   6   2  14       68.66       81.62      8.29 o 
   7   2  14        7.18       12.69      6.54 o 
   8   2  14      210.22      192.21     16.23 o 
   9   2  14       41.94       39.83     12.18 o 
  10   2  14       76.23       73.80     12.22 o 
  11   2  14       14.34        9.41     10.22 o 
  12   2  14       11.49       -8.23     13.48 o 
   0   3  14      100.66       98.70      9.97 o 
   1   3  14       76.90       68.71      6.14 o 
   2   3  14       42.86       46.88      5.06 o 
   3   3  14      335.40      319.85     10.70 o 
   4   3  14       18.89       16.61      4.03 o 
   5   3  14      130.87      149.50      9.14 o 
   6   3  14        4.54       12.11      5.43 o 
   7   3  14       28.37       33.43      7.63 o 
   8   3  14      136.36      139.21     14.46 o 
   9   3  14       90.84       81.44     12.04 o 
  10   3  14        3.38       -1.59      8.42 o 
  11   3  14        5.73       -6.76      8.56 o 
  12   3  14        4.33        6.10      9.75 o 
   0   4  14       98.27       72.12     10.37 o 
   1   4  14      146.21      141.58      8.07 o 
   2   4  14       32.77       24.04      4.82 o 
   3   4  14      166.20      156.00      8.83 o 
   4   4  14       94.07       99.78      8.96 o 
   5   4  14       15.39       13.06      5.47 o 
   6   4  14      150.07      127.08      8.98 o 
   7   4  14       12.63        2.48      5.49 o 
   8   4  14       26.74       30.04      7.43 o 
   9   4  14       30.99       29.13      8.57 o 
  10   4  14       23.74       22.47     11.21 o 
  11   4  14        9.00       19.38     10.03 o 
  12   4  14        2.98       16.74     10.92 o 
   0   5  14       32.26       27.10      7.05 o 
   1   5  14      557.17      564.57     14.65 o 
   2   5  14       35.10       30.24      5.40 o 
   3   5  14       22.04       20.56      4.96 o 
   4   5  14      223.18      213.97     12.04 o 
   5   5  14      166.73      141.64     11.40 o 
   6   5  14      200.00      204.99     13.92 o 
   7   5  14       34.47       39.64      7.17 o 
   8   5  14       46.25       54.14      8.13 o 
   9   5  14       25.92       40.60     12.21 o 
  10   5  14        1.85        8.94     11.77 o 
  11   5  14       16.03       30.61     15.28 o 
   0   6  14       21.97       27.70      7.84 o 
   1   6  14      130.39      115.99     10.35 o 
   2   6  14       44.80       41.31      7.05 o 
   3   6  14      188.06      178.05     11.56 o 
   4   6  14       10.20        3.37      5.63 o 
   5   6  14       49.92       54.19      7.82 o 
   6   6  14        3.43        6.49      6.40 o 
   7   6  14        7.00       10.86      7.01 o 
   8   6  14       68.16       62.11      8.51 o 
   9   6  14        8.52        6.16     11.85 o 
  10   6  14        7.23        9.65      9.47 o 
  11   6  14        7.21        9.71      8.25 o 
   0   7  14        2.61        0.58      9.29 o 
   1   7  14       81.78       90.04      8.47 o 
   2   7  14      217.17      200.43     15.23 o 
   3   7  14        4.64        4.45      6.92 o 
   4   7  14       52.46       66.14      8.46 o 
   5   7  14       42.61       41.27      8.97 o 
   6   7  14        0.60       -3.06      7.72 o 
   7   7  14        3.22        1.29      6.51 o 
   8   7  14       88.15       95.94     13.02 o 
   9   7  14       41.71       47.55      8.67 o 
  10   7  14       13.24       15.98      7.75 o 
  11   7  14       37.84       43.99     11.04 o 
   0   8  14       40.64       27.74     12.89 o 
   1   8  14       71.01       77.32      8.31 o 
   2   8  14       11.56       12.79      6.97 o 
   3   8  14       98.99       60.01      9.95 o 
   4   8  14      256.12      216.38     14.48 o 
   5   8  14       69.47       77.40     11.99 o 
   6   8  14       85.00       72.70     11.85 o 
   7   8  14       29.80       36.21      9.38 o 
   8   8  14       43.61       54.35     10.37 o 
   9   8  14        0.80       -8.13     14.00 o 
  10   8  14       31.85       65.02     12.66 o 
   0   9  14       36.80       56.74     17.84 o 
   1   9  14       11.22       12.83      7.19 o 
   2   9  14        9.62       -0.76      6.69 o 
   3   9  14       35.83       27.21     11.88 o 
   4   9  14        3.67       -0.94      9.78 o 
   5   9  14       48.72       30.13      9.53 o 
   6   9  14       14.99       13.61      8.93 o 
   7   9  14       10.79        7.39      8.06 o 
   8   9  14       10.48       -1.40      9.39 o 
   9   9  14      151.81      188.12     17.55 o 
  10   9  14       27.70       30.17     10.33 o 
   0  10  14        6.93       -3.02      7.65 o 
   1  10  14      188.15      181.03     14.09 o 
   2  10  14       19.89       11.01      7.45 o 
   3  10  14      153.88      180.53     14.35 o 
   4  10  14       59.22       54.15     14.58 o 
   5  10  14       13.09       19.38      8.86 o 
   6  10  14        2.80       -9.14      6.95 o 
   7  10  14       28.50       31.76      9.46 o 
   8  10  14        7.56        2.11      8.41 o 
   9  10  14        9.99       15.99      8.71 o 
   0  11  14        4.68       -2.10     11.45 o 
   1  11  14       32.82       49.15      9.59 o 
   2  11  14       66.14       77.99     10.75 o 
   3  11  14       55.54       67.66     11.97 o 
   4  11  14        5.41        2.58      7.91 o 
   5  11  14       20.41       24.51      9.17 o 
   6  11  14       32.40       30.13      9.29 o 
   7  11  14       18.44       23.31      9.65 o 
   8  11  14      142.54      184.55     18.18 o 
   0  12  14       42.76       28.10     15.06 o 
   1  12  14       42.67       43.67      9.58 o 
   2  12  14        7.93       20.15      8.76 o 
   3  12  14        5.67        7.31     13.66 o 
   4  12  14       25.89       27.08      9.52 o 
   5  12  14       21.44       19.81     16.45 o 
   6  12  14        2.61        1.15      8.20 o 
   7  12  14        4.34       13.62      8.58 o 
   0  13  14      114.52      103.20     21.69 o 
   1  13  14       23.56       19.43     11.41 o 
   2  13  14        6.17        1.11     14.39 o 
   3  13  14       34.72       44.77     10.78 o 
   4  13  14       10.55       27.66      9.99 o 
   5  13  14       11.40       18.48      8.92 o 
   0  14  14        1.57       12.45     17.42 o 
   1  14  14       23.68       27.32     19.23 o 
   2  14  14       28.51       30.11     16.36 o 
   3  14  14       49.28       61.65     12.24 o 
   1   0  15       39.34       52.13      8.26 o 
   2   0  15        4.90        5.15      5.59 o 
   3   0  15     2048.96     1798.73     37.66 o 
   4   0  15      317.88      280.91     14.79 o 
   5   0  15       43.26       45.40     10.20 o 
   6   0  15       13.02       32.64     13.53 o 
   7   0  15      121.73       95.38     17.91 o 
   8   0  15      169.09      158.90     33.70 o 
   9   0  15      182.26      183.25     27.02 o 
  10   0  15       22.52       14.90     13.40 o 
  11   0  15        8.01       14.23     13.31 o 
  12   0  15        2.95      -15.00     12.05 o 
   0   1  15       21.79       23.89      6.60 o 
   1   1  15      242.80      241.28     12.23 o 
   2   1  15      897.82      803.38     16.23 o 
   3   1  15      137.15      133.33      8.02 o 
   4   1  15      181.64      167.79      8.61 o 
   5   1  15       27.56       24.81      4.97 o 
   6   1  15      125.28      109.64      9.61 o 
   7   1  15        6.83       24.83      9.29 o 
   8   1  15       50.19       65.86     11.68 o 
   9   1  15       22.29       40.06     10.84 o 
  10   1  15        5.18       -0.02      7.89 o 
  11   1  15        4.50       20.68     10.29 o 
  12   1  15        0.07       -1.27     10.34 o 
   0   2  15       42.53       42.73      7.75 o 
   1   2  15      134.38      141.15      8.10 o 
   2   2  15       44.34       38.79      6.61 o 
   3   2  15      484.68      444.85     12.19 o 
   4   2  15      172.29      158.66     10.94 o 
   5   2  15       29.15       35.11      6.46 o 
   6   2  15      164.02      157.08     12.19 o 
   7   2  15       29.52       14.35      8.28 o 
   8   2  15      140.33      103.94     13.46 o 
   9   2  15       14.87       28.38      9.65 o 
  10   2  15       10.07       18.08     11.39 o 
  11   2  15       25.03       49.43     12.25 o 
  12   2  15        6.21       15.10     10.33 o 
   0   3  15       68.65       64.83      9.15 o 
   1   3  15      295.29      285.44     10.73 o 
   2   3  15       84.24       99.50      7.35 o 
   3   3  15       43.94       51.27      5.52 o 
   4   3  15      352.77      357.24     11.67 o 
   5   3  15      163.59      164.05     10.96 o 
   6   3  15       26.62       32.20      6.97 o 
   7   3  15       55.19       72.35      9.64 o 
   8   3  15       66.35       65.21     14.70 o 
   9   3  15       15.52       32.10      9.50 o 
  10   3  15       30.03       27.57     11.21 o 
  11   3  15        2.34       10.47     10.61 o 
  12   3  15        5.83       -2.60      9.56 o 
   0   4  15      504.70      450.24     17.85 o 
   1   4  15      449.99      389.85     12.08 o 
   2   4  15      245.65      237.95     10.93 o 
   3   4  15      133.15      134.45      8.58 o 
   4   4  15       64.82       88.08      8.39 o 
   5   4  15      314.61      343.15     13.11 o 
   6   4  15       39.29       38.94      6.79 o 
   7   4  15      148.64      140.96     11.20 o 
   8   4  15       15.14        4.18      6.43 o 
   9   4  15       23.07       38.53      9.88 o 
  10   4  15        8.33        7.85      9.24 o 
  11   4  15        4.60        8.35      9.54 o 
   0   5  15      612.91      504.49     31.60 o 
   1   5  15      136.99      144.40      9.27 o 
   2   5  15       36.20       44.95      6.14 o 
   3   5  15       84.57       95.18      9.25 o 
   4   5  15       41.17       41.94      7.37 o 
   5   5  15        9.64       13.78      5.88 o 
   6   5  15       40.90       50.01      7.46 o 
   7   5  15       35.83       37.74      7.41 o 
   8   5  15        9.04       -2.23      7.45 o 
   9   5  15       11.20       11.75      7.71 o 
  10   5  15        4.47      -12.90     24.10 o 
  11   5  15       43.38       83.36     20.10 o 
   0   6  15       17.63       30.03      8.85 o 
   1   6  15      441.49      398.98     14.43 o 
   2   6  15      260.60      278.22     11.79 o 
   3   6  15        2.47       10.74      5.97 o 
   4   6  15        5.00       21.47      6.40 o 
   5   6  15       63.08       61.92      8.63 o 
   6   6  15       53.07       69.52     10.07 o 
   7   6  15       21.74       19.93      7.19 o 
   8   6  15       28.27       33.97      7.59 o 
   9   6  15        3.55        7.57      7.17 o 
  10   6  15       22.36       38.81      9.20 o 
  11   6  15       27.94       37.55     10.18 o 
   0   7  15       71.60       68.74     11.68 o 
   1   7  15      165.15      146.09     10.63 o 
   2   7  15       29.47       15.17     11.20 o 
   3   7  15       49.28       50.73      8.91 o 
   4   7  15       54.23       58.51      8.45 o 
   5   7  15       33.51       30.45      8.19 o 
   6   7  15       14.54       10.84      7.21 o 
   7   7  15       14.27       19.78      7.49 o 
   8   7  15       11.62       22.06      8.73 o 
   9   7  15       31.89       21.05     10.98 o 
  10   7  15       10.74        9.63      8.29 o 
   0   8  15       26.72       47.69     10.44 o 
   1   8  15      193.85      226.04     12.83 o 
   2   8  15       18.59       23.98      8.46 o 
   3   8  15       29.40       13.58      7.39 o 
   4   8  15       30.35       30.05      8.16 o 
   5   8  15       63.03       69.07     11.59 o 
   6   8  15        2.22       -3.70     10.82 o 
   7   8  15        8.09        5.48      7.48 o 
   8   8  15       45.83       32.48     12.52 o 
   9   8  15       15.79       20.41      9.53 o 
  10   8  15        8.10       32.93      9.43 o 
   0   9  15        0.30       -0.90      6.98 o 
   1   9  15      286.05      288.05     28.91 o 
   2   9  15       46.01       45.63      9.32 o 
   3   9  15       97.92      110.18     18.00 o 
   4   9  15       65.35       52.07     10.64 o 
   5   9  15       47.36       56.99     11.27 o 
   6   9  15       17.84       11.56      9.34 o 
   7   9  15       12.93        0.16      7.31 o 
   8   9  15       30.42       59.23     11.50 o 
   9   9  15       45.78       38.32     10.94 o 
   0  10  15       53.67       65.00     17.08 o 
   1  10  15       68.11       79.35     10.84 o 
   2  10  15       33.61       38.87     10.50 o 
   3  10  15       16.35       19.08     10.81 o 
   4  10  15       35.25       43.00     10.23 o 
   5  10  15        9.69       10.38      8.13 o 
   6  10  15       35.20       37.45     10.27 o 
   7  10  15        0.09      -12.02      9.64 o 
   8  10  15       70.34      105.42     17.95 o 
   0  11  15      110.57      119.03     21.27 o 
   1  11  15       20.73       20.23      8.30 o 
   2  11  15       47.08       40.00      9.30 o 
   3  11  15       12.40       10.58     10.13 o 
   4  11  15        5.16        3.39      7.60 o 
   5  11  15        5.41       -0.24      7.65 o 
   6  11  15       25.95       30.02      9.64 o 
   7  11  15       24.82       23.84      9.29 o 
   0  12  15        0.71      -17.54     11.69 o 
   1  12  15       91.94      105.00     14.93 o 
   2  12  15       69.73       95.72     12.07 o 
   3  12  15       25.94       36.69     15.86 o 
   4  12  15        4.17       10.62      7.93 o 
   5  12  15       23.28       27.38      9.76 o 
   6  12  15       11.15        3.94      7.41 o 
   0  13  15       72.44       98.50     36.46 o 
   1  13  15       36.56       59.19     13.10 o 
   2  13  15       17.67        1.23     15.60 o 
   3  13  15       54.46       55.77     11.34 o 
   4  13  15       70.24       71.82     13.06 o 
   0  14  15        4.65      -12.59     19.76 o 
   1  14  15       14.14       32.27     23.90 o 
   0   0  16       17.83       25.13     15.96 o 
   1   0  16       11.97        4.93      5.46 o 
   2   0  16       63.34       61.23      8.88 o 
   3   0  16      253.33      233.28     14.46 o 
   4   0  16       30.01       34.84      7.37 o 
   5   0  16        1.75        1.46      5.32 o 
   6   0  16        6.80       20.37     28.49 o 
   7   0  16        0.39      -13.48      9.94 o 
   8   0  16       86.59       90.08     18.64 o 
   9   0  16        4.31        9.53     12.63 o 
  10   0  16        7.57       11.71     12.96 o 
  11   0  16        0.46        0.72     11.36 o 
   0   1  16       18.13       16.15      6.04 o 
   1   1  16      469.12      454.03     15.23 o 
   2   1  16       97.48       97.63      7.28 o 
   3   1  16       99.02       97.87      7.36 o 
   4   1  16      149.99      132.34      8.25 o 
   5   1  16       11.10       13.93      5.88 o 
   6   1  16      167.32      155.69     12.51 o 
   7   1  16       34.84       44.06     10.42 o 
   8   1  16       42.05       66.19     11.71 o 
   9   1  16        8.18        0.96     10.37 o 
  10   1  16       63.14       77.64     12.93 o 
  11   1  16       12.34       16.80     13.96 o 
   0   2  16       87.58       97.28     10.47 o 
   1   2  16      351.66      310.11     11.44 o 
   2   2  16      476.01      410.15     13.30 o 
   3   2  16       51.34       44.38      5.72 o 
   4   2  16      137.72      131.95      8.24 o 
   5   2  16      183.38      156.98     10.97 o 
   6   2  16        4.08        0.53      5.05 o 
   7   2  16       16.83       18.61      8.81 o 
   8   2  16       59.71       46.31     10.80 o 
   9   2  16        1.21       10.70      8.86 o 
  10   2  16        9.42       19.86      9.93 o 
  11   2  16        3.16        9.61     10.44 o 
   0   3  16       94.86       92.03     10.62 o 
   1   3  16       22.99       24.78      5.23 o 
   2   3  16       20.19       12.05      4.77 o 
   3   3  16      164.93      136.37      8.33 o 
   4   3  16       38.41       39.47      9.39 o 
   5   3  16       28.03       31.59      6.57 o 
   6   3  16      129.92      128.54     10.42 o 
   7   3  16       44.25       44.61     10.88 o 
   8   3  16        9.01       -1.40     10.65 o 
   9   3  16        5.87        6.79      7.60 o 
  10   3  16        9.13       -4.17     16.50 o 
  11   3  16        3.16       18.64     10.93 o 
   0   4  16        3.92        0.33      6.18 o 
   1   4  16       83.28       88.12      7.47 o 
   2   4  16      182.90      161.06      9.26 o 
   3   4  16      137.69      138.49     10.66 o 
   4   4  16       17.71       25.84      6.64 o 
   5   4  16       56.87       58.73      9.95 o 
   6   4  16       40.00       47.57      7.93 o 
   7   4  16        9.14       15.06      8.22 o 
   8   4  16        2.62       11.63      7.91 o 
   9   4  16       49.65       43.58     11.73 o 
  10   4  16       14.56       36.04     11.85 o 
  11   4  16       14.86       54.80     13.30 o 
   0   5  16       23.15       24.57      7.91 o 
   1   5  16      538.34      460.37     14.51 o 
   2   5  16        6.36        2.03      4.46 o 
   3   5  16       42.78       45.07     10.33 o 
   4   5  16       81.62       88.10      9.29 o 
   5   5  16       24.83       27.48      7.04 o 
   6   5  16       10.92       16.88      7.14 o 
   7   5  16        3.00        5.43      5.46 o 
   8   5  16        8.97       15.75      6.93 o 
   9   5  16        9.45       -2.53     11.51 o 
  10   5  16       11.55        7.42      9.38 o 
   0   6  16        0.42        9.85      9.57 o 
   1   6  16      220.33      209.15     11.26 o 
   2   6  16       24.30       22.22      7.56 o 
   3   6  16      219.03      196.15     12.76 o 
   4   6  16        4.27        4.39      6.02 o 
   5   6  16       50.43       53.08      8.05 o 
   6   6  16        2.87       -4.72      6.46 o 
   7   6  16       10.16       11.22      6.14 o 
   8   6  16       47.97       60.17      8.20 o 
   9   6  16       13.34       10.02      7.59 o 
  10   6  16        9.32        9.09     12.06 o 
   0   7  16        3.29        6.90      7.56 o 
   1   7  16       89.03       98.76     12.30 o 
   2   7  16       11.73       16.10      6.96 o 
   3   7  16       35.96       28.18      8.03 o 
   4   7  16       22.65       20.28      8.15 o 
   5   7  16        9.35        3.82      6.82 o 
   6   7  16       36.97       37.96     10.27 o 
   7   7  16      104.46      114.39     12.13 o 
   8   7  16        9.22       19.97      8.44 o 
   9   7  16        1.46       11.92      8.46 o 
  10   7  16        0.49        7.10      8.58 o 
   0   8  16       54.67       57.37     11.11 o 
   1   8  16       85.87       85.87     10.85 o 
   2   8  16        7.83        2.50      6.40 o 
   3   8  16       66.33       51.76     10.25 o 
   4   8  16       11.35       19.02      7.61 o 
   5   8  16        4.24       -0.19     10.67 o 
   6   8  16       31.43       28.12      9.19 o 
   7   8  16        5.94       -1.32      7.25 o 
   8   8  16       36.03       42.88     10.74 o 
   9   8  16       11.76       29.65      8.13 o 
   0   9  16       16.29       25.61      9.34 o 
   1   9  16       91.53      103.79     12.01 o 
   2   9  16       28.14       45.42      9.27 o 
   3   9  16       64.06       75.75     10.57 o 
   4   9  16        4.81        5.96      7.62 o 
   5   9  16       23.46       34.89     18.51 o 
   6   9  16       72.23       74.41     11.76 o 
   7   9  16       18.12       11.61      8.71 o 
   8   9  16       18.16        9.64      8.89 o 
   0  10  16      171.69      171.99     24.03 o 
   1  10  16      105.51      103.01     12.05 o 
   2  10  16       38.76       49.32     10.17 o 
   3  10  16       19.67       28.73      8.32 o 
   4  10  16        2.81        6.11      7.27 o 
   5  10  16        5.70       -1.18      7.56 o 
   6  10  16        1.84       -0.73      7.61 o 
   7  10  16       25.43       19.13      9.94 o 
   0  11  16        0.37       -9.49     23.16 o 
   1  11  16      107.07      116.09     15.65 o 
   2  11  16       63.93       63.76     10.86 o 
   3  11  16       49.10       48.30     11.30 o 
   4  11  16        5.67        6.00      8.38 o 
   5  11  16       15.79       22.67      8.76 o 
   6  11  16        0.62      -10.41      6.94 o 
   0  12  16        0.50       -1.75     13.27 o 
   1  12  16       11.18       13.63      9.91 o 
   2  12  16       64.86       70.58     12.35 o 
   3  12  16       25.72       36.01     10.22 o 
   4  12  16       11.09        6.43     16.61 o 
   5  12  16        4.68       -3.41      8.92 o 
   0  13  16       31.12       48.42     18.49 o 
   1  13  16       73.95       73.05     14.36 o 
   2  13  16        6.83       29.80     12.70 o 
   3  13  16       10.42       -5.26     13.57 o 
   1   0  17       32.93       25.25      6.95 o 
   2   0  17        9.31        9.39      5.92 o 
   3   0  17        8.07        8.22     11.35 o 
   4   0  17       11.79        8.82      6.30 o 
   5   0  17        1.03        4.90      7.93 o 
   6   0  17      226.18      203.16     24.47 o 
   7   0  17        6.53       13.76     11.50 o 
   8   0  17        1.57       -4.94     13.93 o 
   9   0  17       43.21       51.97     16.72 o 
  10   0  17       26.20       33.13     13.34 o 
  11   0  17        0.35       39.04     14.88 o 
   0   1  17       27.89       19.55      8.58 o 
   1   1  17       19.32       13.19      4.56 o 
   2   1  17      252.11      238.71     10.57 o 
   3   1  17       78.80       61.05      6.31 o 
   4   1  17        8.44        9.39      4.50 o 
   5   1  17       75.00       70.84      8.32 o 
   6   1  17        0.24        1.72      8.04 o 
   7   1  17       33.18       72.97     12.45 o 
   8   1  17       14.22       11.02      9.11 o 
   9   1  17       23.25       32.14     13.09 o 
  10   1  17       27.00       54.05     11.45 o 
  11   1  17       15.00       19.97     10.79 o 
   0   2  17      308.96      299.19     16.72 o 
   1   2  17      212.29      201.62     10.18 o 
   2   2  17       89.76       96.13      7.63 o 
   3   2  17      136.81      130.27      8.65 o 
   4   2  17       70.68       58.61      7.34 o 
   5   2  17      112.91      115.93     13.46 o 
   6   2  17       40.39       27.59      6.75 o 
   7   2  17        9.67        4.95      8.14 o 
   8   2  17       62.30       59.84     11.50 o 
   9   2  17       13.44        2.58      9.14 o 
  10   2  17        2.45        0.16      8.21 o 
  11   2  17        7.29        3.83     10.72 o 
   0   3  17     2404.09     2134.92     50.18 o 
   1   3  17      135.71      148.77      9.37 o 
   2   3  17      426.02      408.20     13.21 o 
   3   3  17      159.25      142.08      9.71 o 
   4   3  17       48.81       58.91      9.93 o 
   5   3  17       72.06       64.34      8.56 o 
   6   3  17       61.93       60.55      8.12 o 
   7   3  17       11.58       23.41      8.96 o 
   8   3  17        3.34        3.51     10.42 o 
   9   3  17        4.03        1.43      7.25 o 
  10   3  17        7.15       -3.42      9.24 o 
   0   4  17     1255.57     1184.91     35.62 o 
   1   4  17      302.73      258.50     11.56 o 
   2   4  17      416.38      354.96     12.67 o 
   3   4  17       92.01       81.52      9.09 o 
   4   4  17      117.72      112.55      9.99 o 
   5   4  17       13.30       13.37      6.08 o 
   6   4  17       53.09       64.87      9.21 o 
   7   4  17       10.59       13.76      8.38 o 
   8   4  17       11.86       30.74     17.10 o 
   9   4  17       23.56       34.12     11.09 o 
  10   4  17        3.79        8.92     19.45 o 
   0   5  17       76.91       48.91      9.29 o 
   1   5  17      318.40      270.37     12.49 o 
   2   5  17      242.67      245.47     13.63 o 
   3   5  17       26.16       29.00      7.52 o 
   4   5  17       12.64       23.74      7.06 o 
   5   5  17       22.85       11.75      6.20 o 
   6   5  17        6.98        0.28      7.66 o 
   7   5  17       49.64       56.73      9.62 o 
   8   5  17       11.09       11.40      7.69 o 
   9   5  17        4.35       14.81     24.46 o 
  10   5  17        7.61      -10.41      9.21 o 
   0   6  17       62.34       55.38     11.64 o 
   1   6  17       85.74       90.12      8.36 o 
   2   6  17       93.71      118.90     10.60 o 
   3   6  17      197.25      180.08     12.43 o 
   4   6  17       29.47       45.76      8.13 o 
   5   6  17       27.12       26.02      8.82 o 
   6   6  17       14.45        8.67     10.78 o 
   7   6  17        0.01        4.54      7.49 o 
   8   6  17       10.10       16.49      8.58 o 
   9   6  17        0.92       11.29      8.70 o 
   0   7  17      168.68      176.04     16.79 o 
   1   7  17       26.07       37.26      8.57 o 
   2   7  17       29.93       48.38     10.75 o 
   3   7  17       80.47       78.65     13.26 o 
   4   7  17       46.83       50.85      8.62 o 
   5   7  17       79.24       64.32     10.06 o 
   6   7  17       28.13       32.97      8.69 o 
   7   7  17       34.78       37.19      8.87 o 
   8   7  17       13.25       15.45      8.98 o 
   9   7  17        5.12       16.83      9.94 o 
   0   8  17       25.52       11.39      7.83 o 
   1   8  17       67.01       70.21     10.17 o 
   2   8  17       28.18       44.74      8.97 o 
   3   8  17      106.41      118.70     12.37 o 
   4   8  17       13.19        1.32      6.60 o 
   5   8  17       23.47       25.25      8.70 o 
   6   8  17       69.51       85.10     15.48 o 
   7   8  17       19.52       11.85      8.72 o 
   8   8  17       14.19       20.11     10.91 o 
   0   9  17        6.01       20.96     15.21 o 
   1   9  17       36.65       39.49      8.40 o 
   2   9  17       10.35       20.96      8.15 o 
   3   9  17       35.94       54.05      9.50 o 
   4   9  17       30.98       51.92     10.79 o 
   5   9  17       13.66       21.24      8.83 o 
   6   9  17        0.59       -9.70      6.47 o 
   7   9  17       15.57        9.11      8.92 o 
   8   9  17        9.48       13.09      8.53 o 
   0  10  17       11.19       -4.23     19.72 o 
   1  10  17       15.28       15.37      7.99 o 
   2  10  17       11.86       19.71     10.35 o 
   3  10  17       20.14       15.59      8.49 o 
   4  10  17       12.81        4.48     14.95 o 
   5  10  17        9.12       -5.99      8.17 o 
   6  10  17       17.53       14.41     12.03 o 
   7  10  17       28.62       11.91     10.82 o 
   0  11  17       13.82       18.75     20.76 o 
   1  11  17        3.84        3.32      9.41 o 
   2  11  17       37.70       35.96      9.69 o 
   3  11  17       22.10       21.86      9.12 o 
   4  11  17        1.01        0.21      7.18 o 
   5  11  17       18.41       19.67      8.70 o 
   0  12  17        5.40       16.02     15.08 o 
   1  12  17       75.19      108.29     15.56 o 
   2  12  17       63.11       78.68     20.17 o 
   3  12  17       14.57       19.03      8.99 o 
   4  12  17        3.03       21.62     10.03 o 
   0   0  18       20.90       22.29     15.76 o 
   1   0  18       78.95       79.25     10.17 o 
   2   0  18        6.96        3.64      5.95 o 
   3   0  18       63.91       70.12     10.03 o 
   4   0  18      144.06      147.41     13.03 o 
   5   0  18      186.17      192.93     18.57 o 
   6   0  18        5.72       24.72     17.42 o 
   7   0  18       28.78       33.92     14.18 o 
   8   0  18        4.88        3.05     11.22 o 
   9   0  18        3.07       28.52     13.16 o 
  10   0  18       11.54       28.38     37.65 o 
   0   1  18       13.39        8.00      6.49 o 
   1   1  18      124.14      115.98      8.49 o 
   2   1  18       90.43       96.15      7.87 o 
   3   1  18      208.78      203.32     10.40 o 
   4   1  18        8.35       15.81      4.81 o 
   5   1  18      163.45      183.05     12.06 o 
   6   1  18       15.79       27.52      7.76 o 
   7   1  18       12.81       20.45      8.87 o 
   8   1  18        1.37        4.03      8.45 o 
   9   1  18        7.49       13.64      8.37 o 
  10   1  18        2.09       -3.81      7.31 o 
   0   2  18       15.70        5.37      6.97 o 
   1   2  18       13.20        6.02      5.00 o 
   2   2  18      286.85      258.16     11.41 o 
   3   2  18      116.36      128.14      9.25 o 
   4   2  18      190.42      183.85     11.39 o 
   5   2  18        4.50       11.91      6.23 o 
   6   2  18       28.33       24.24      7.80 o 
   7   2  18       14.38       21.08      8.93 o 
   8   2  18       20.45       22.00     11.71 o 
   9   2  18        0.65       21.76     11.06 o 
  10   2  18        3.82       19.87      9.62 o 
   0   3  18        0.76        2.92      6.75 o 
   1   3  18      254.16      249.64     11.46 o 
   2   3  18      107.93      103.47      9.28 o 
   3   3  18       27.43       22.66      5.77 o 
   4   3  18       26.31       34.56      7.16 o 
   5   3  18        2.19       -0.53      5.37 o 
   6   3  18       95.44       96.33     14.61 o 
   7   3  18       21.97       12.18      9.23 o 
   8   3  18       22.44       17.16      9.21 o 
   9   3  18        0.61       24.61     13.38 o 
  10   3  18       18.52       36.23     21.04 o 
   0   4  18        4.15        2.91      6.78 o 
   1   4  18       26.41       27.66      5.79 o 
   2   4  18      110.70      118.02      8.77 o 
   3   4  18        7.23       17.76      6.22 o 
   4   4  18       43.53       41.35      7.74 o 
   5   4  18       43.91       51.57      9.91 o 
   6   4  18       15.63       12.15      6.77 o 
   7   4  18        0.13       11.75      7.79 o 
   8   4  18       13.57       49.05     13.56 o 
   9   4  18       31.41       54.74     13.07 o 
  10   4  18        1.74        1.39     29.29 o 
   0   5  18        9.14       10.06      7.30 o 
   1   5  18      226.34      191.42     11.35 o 
   2   5  18      128.23      137.49     11.43 o 
   3   5  18       71.20       57.33      9.36 o 
   4   5  18       24.72       31.14      7.54 o 
   5   5  18        0.18       -4.35      5.42 o 
   6   5  18        0.35        1.32      6.36 o 
   7   5  18       12.74       -4.16      7.44 o 
   8   5  18       18.96       34.93     13.95 o 
   9   5  18       16.73       20.22     10.00 o 
   0   6  18       39.17       49.14     11.03 o 
   1   6  18      144.30      150.43     10.61 o 
   2   6  18        1.54        2.68      5.35 o 
   3   6  18       16.91       12.64      6.49 o 
   4   6  18        4.61       -3.58      6.58 o 
   5   6  18       45.18       25.66     10.04 o 
   6   6  18       25.68       31.32      8.26 o 
   7   6  18       12.75       32.07      8.69 o 
   8   6  18       21.18       31.52      9.73 o 
   9   6  18        6.19       25.00     10.59 o 
   0   7  18       46.00       40.43     10.20 o 
   1   7  18        3.35        4.37      6.66 o 
   2   7  18       43.34       58.26      9.52 o 
   3   7  18       15.74       19.36      7.68 o 
   4   7  18        6.20       15.53      7.97 o 
   5   7  18        2.90        5.10      6.64 o 
   6   7  18       31.68       40.57      9.79 o 
   7   7  18       20.84       23.89      8.74 o 
   8   7  18        6.91        9.05      9.10 o 
   0   8  18       18.60       25.94     13.63 o 
   1   8  18       35.12       40.28      9.72 o 
   2   8  18       21.14       30.18      8.65 o 
   3   8  18       37.54       23.69      8.35 o 
   4   8  18        0.27        6.04      7.57 o 
   5   8  18       24.48       19.21      8.50 o 
   6   8  18        6.34       11.10      8.32 o 
   7   8  18       14.30       37.41     10.43 o 
   8   8  18        4.30        8.66     10.01 o 
   0   9  18       16.34       33.04     14.45 o 
   1   9  18       18.55       26.73     11.70 o 
   2   9  18        0.68        6.11      8.11 o 
   3   9  18       37.60       39.70      8.81 o 
   4   9  18        8.83       10.99      7.72 o 
   5   9  18        7.29        2.19      8.54 o 
   6   9  18        1.67        2.91     18.63 o 
   7   9  18       14.83       13.31      9.10 o 
   0  10  18       29.84       33.82     16.27 o 
   1  10  18       20.03       49.68     13.24 o 
   2  10  18       17.55       11.17      7.99 o 
   3  10  18       23.19       28.99      9.57 o 
   4  10  18       36.75       65.98     11.92 o 
   5  10  18       27.67       25.16      9.87 o 
   6  10  18       14.22       12.49     13.25 o 
   0  11  18       17.49       27.32     16.92 o 
   1  11  18       54.10       66.41     12.78 o 
   2  11  18       43.57       46.92     12.03 o 
   3  11  18       40.37       52.37     11.18 o 
   4  11  18       21.40       38.36     10.39 o 
   0  12  18        0.19      -11.25     12.75 o 
   1  12  18       25.13       31.08     11.93 o 
   2  12  18        5.58        0.95     19.12 o 
   1   0  19       41.61       58.73     13.93 o 
   2   0  19        5.56       11.91     10.59 o 
   3   0  19       75.16       75.66     10.47 o 
   4   0  19      230.14      224.59     17.90 o 
   5   0  19      483.01      456.67     36.70 o 
   6   0  19       27.24       45.01     14.32 o 
   7   0  19       21.98       28.57     12.48 o 
   8   0  19        0.04       -3.84     10.16 o 
   9   0  19        8.79       14.85     24.50 o 
  10   0  19        0.54       25.33     15.35 o 
   0   1  19       98.51       90.29     13.49 o 
   1   1  19      168.79      155.11      9.70 o 
   2   1  19       89.71       87.40      8.22 o 
   3   1  19       62.96       69.77      7.25 o 
   4   1  19       79.19      102.09      9.16 o 
   5   1  19      112.03      142.53     13.71 o 
   6   1  19       56.05       64.19     10.12 o 
   7   1  19       94.22       98.46     13.30 o 
   8   1  19        1.50       -3.99      9.78 o 
   9   1  19        1.40        9.64     12.86 o 
   0   2  19       13.99        9.88      6.72 o 
   1   2  19       35.03       35.32      6.46 o 
   2   2  19       20.71       24.90      5.25 o 
   3   2  19       69.83       74.34      7.29 o 
   4   2  19      172.42      155.13     11.87 o 
   5   2  19       13.36       21.62      6.69 o 
   6   2  19       20.37       16.22      6.76 o 
   7   2  19       64.65       69.54     12.52 o 
   8   2  19        8.23       25.12      9.23 o 
   9   2  19       31.18       46.68     10.54 o 
   0   3  19        5.97        5.01      6.61 o 
   1   3  19       15.86       24.52      5.55 o 
   2   3  19        4.18       -6.19      4.12 o 
   3   3  19       21.16        5.53      5.63 o 
   4   3  19        1.81        3.37      5.61 o 
   5   3  19      110.07       94.54      9.90 o 
   6   3  19        8.92        9.75      7.62 o 
   7   3  19        6.92       16.07      8.14 o 
   8   3  19       13.74       15.56      8.53 o 
   9   3  19       18.40       44.19     10.32 o 
   0   4  19       15.57       15.28      7.32 o 
   1   4  19        6.02        5.53      4.82 o 
   2   4  19       30.49       21.28      6.32 o 
   3   4  19       56.35       51.80      7.92 o 
   4   4  19       27.22       36.50      7.37 o 
   5   4  19       50.49       37.97      8.25 o 
   6   4  19       16.57       14.60      7.17 o 
   7   4  19       29.03       26.86      9.55 o 
   8   4  19        8.92        6.85      7.63 o 
   9   4  19        5.67       25.45     11.16 o 
   0   5  19        0.13        2.39      6.62 o 
   1   5  19        3.10       -4.54      4.77 o 
   2   5  19       57.08       67.60      8.87 o 
   3   5  19      182.15      179.93     12.97 o 
   4   5  19       55.52       73.73      9.06 o 
   5   5  19       11.20       16.13      7.99 o 
   6   5  19       10.30       11.05      7.21 o 
   7   5  19       10.79       12.41      9.84 o 
   8   5  19        0.57       15.20      8.15 o 
   9   5  19        7.10        8.48      9.70 o 
   0   6  19        9.95       15.81      8.92 o 
   1   6  19       25.29       20.55      6.78 o 
   2   6  19      111.69      118.63     10.93 o 
   3   6  19        1.42        3.63      5.96 o 
   4   6  19       50.07       59.38      8.86 o 
   5   6  19       12.16       17.50      7.54 o 
   6   6  19       36.07       42.82     12.08 o 
   7   6  19       26.52       51.72     11.36 o 
   8   6  19        3.76       10.60     10.30 o 
   0   7  19      173.35      188.22     22.89 o 
   1   7  19       11.76       23.97      9.53 o 
   2   7  19       38.06       38.97      8.74 o 
   3   7  19       13.61       21.42      8.46 o 
   4   7  19       50.83       58.79      8.88 o 
   5   7  19       18.65       28.07      9.51 o 
   6   7  19       17.32       21.48      7.93 o 
   7   7  19       25.71       38.16      8.69 o 
   0   8  19        0.32        9.94     11.01 o 
   1   8  19        3.44       -2.28      6.02 o 
   2   8  19        5.45       23.38      7.77 o 
   3   8  19        2.18       -6.17      9.55 o 
   4   8  19        2.87        5.04      7.80 o 
   5   8  19        4.91        8.95      7.82 o 
   6   8  19        2.33       -4.30      8.23 o 
   7   8  19       50.85       52.77     12.69 o 
   0   9  19        3.49        5.28     11.89 o 
   1   9  19        7.66       26.41      9.87 o 
   2   9  19       18.17       11.38      8.99 o 
   3   9  19       31.69       46.09     14.65 o 
   4   9  19       13.01       20.84      8.87 o 
   5   9  19        2.82        6.48      9.47 o 
   6   9  19        3.63       -4.73      8.44 o 
   0  10  19        6.21       18.00     29.66 o 
   1  10  19       22.86       30.64     13.14 o 
   2  10  19       59.51       62.12     10.22 o 
   3  10  19       30.04       37.04      9.60 o 
   4  10  19        3.87        2.65      8.67 o 
   0  11  19        9.34        1.93     15.92 o 
   1  11  19        1.63       -0.89     15.22 o 
   2  11  19       46.27       30.78     12.50 o 
   0   0  20      125.00      109.36     37.57 o 
   1   0  20       76.69       85.65     11.98 o 
   2   0  20        6.99        7.71      6.80 o 
   3   0  20       49.31       60.28     10.04 o 
   4   0  20        0.44       11.68      8.71 o 
   5   0  20        7.62       20.95     10.09 o 
   6   0  20       45.57       45.12     13.94 o 
   7   0  20        7.13       16.89     13.14 o 
   8   0  20        9.59       13.36     11.74 o 
   9   0  20        7.70       18.55     24.41 o 
   0   1  20       85.10       81.02     13.70 o 
   1   1  20      330.76      327.47     14.30 o 
   2   1  20       59.06       43.55      6.40 o 
   3   1  20       48.52       43.50      6.16 o 
   4   1  20       34.82       47.08      7.40 o 
   5   1  20       42.66       44.61      9.21 o 
   6   1  20      132.71      128.43     12.92 o 
   7   1  20       19.46       16.72      8.89 o 
   8   1  20        1.95       28.21      9.44 o 
   9   1  20        8.04       31.53     10.04 o 
   0   2  20       25.09       33.97      8.50 o 
   1   2  20       92.34      102.24      8.33 o 
   2   2  20       42.54       29.93      6.01 o 
   3   2  20       62.40       76.41      8.21 o 
   4   2  20       35.05       48.27      8.70 o 
   5   2  20      196.50      228.88     16.10 o 
   6   2  20        7.97       24.08      7.64 o 
   7   2  20       91.67      119.39     14.56 o 
   8   2  20        0.90        9.81     10.98 o 
   9   2  20       19.96       30.92     11.17 o 
   0   3  20        0.13        2.35      6.46 o 
   1   3  20       25.21       38.74      7.29 o 
   2   3  20       14.11       15.92      4.88 o 
   3   3  20       30.99       29.91      6.62 o 
   4   3  20       38.13       43.45      7.94 o 
   5   3  20       19.81       31.10      7.58 o 
   6   3  20      193.59      197.84     17.28 o 
   7   3  20       12.03       18.40     11.32 o 
   8   3  20       34.86       46.61     11.07 o 
   0   4  20       20.87       21.60      7.75 o 
   1   4  20        9.60        7.86      4.94 o 
   2   4  20       32.58       29.02      7.25 o 
   3   4  20       24.36       34.42      7.81 o 
   4   4  20       86.23      104.13     10.48 o 
   5   4  20        7.13        6.22      7.05 o 
   6   4  20        5.31       23.74      8.84 o 
   7   4  20       64.01       89.35     13.18 o 
   8   4  20        0.74       15.22      8.46 o 
   0   5  20       13.20       14.17      7.75 o 
   1   5  20       11.69       20.90      6.44 o 
   2   5  20       30.54       27.08      7.27 o 
   3   5  20        9.52        6.70      6.65 o 
   4   5  20       42.20       43.25      7.88 o 
   5   5  20        4.09        7.56      6.10 o 
   6   5  20       64.15       95.81     12.09 o 
   7   5  20        1.08        9.94      8.50 o 
   8   5  20       11.71       30.91      8.94 o 
   0   6  20        8.72       18.64      9.36 o 
   1   6  20       26.13       44.08      7.80 o 
   2   6  20       57.11       83.28      9.74 o 
   3   6  20        7.03       -0.85      5.74 o 
   4   6  20        2.66       -9.36      7.85 o 
   5   6  20        3.47        9.25      7.55 o 
   6   6  20        3.59        9.98      7.53 o 
   7   6  20       10.03       21.23      9.47 o 
   0   7  20       28.08       27.45     13.01 o 
   1   7  20        4.43        0.56     11.12 o 
   2   7  20        9.34       16.18      7.61 o 
   3   7  20        4.73        2.68      6.11 o 
   4   7  20       16.25       26.47      8.30 o 
   5   7  20       33.12       55.60      9.83 o 
   6   7  20        5.02        7.69      8.17 o 
   0   8  20        5.39       16.44     13.09 o 
   1   8  20        1.23        6.26     11.43 o 
   2   8  20       22.72       35.14     12.58 o 
   3   8  20        6.51       17.84      7.99 o 
   4   8  20        7.24        5.64      7.30 o 
   5   8  20        5.75        6.39      7.89 o 
   6   8  20       10.26       14.20      9.24 o 
   0   9  20       93.52      127.43     24.87 o 
   1   9  20       30.20       51.27     15.15 o 
   2   9  20       29.37       43.75      9.34 o 
   3   9  20        7.22       -6.80     13.21 o 
   4   9  20        3.62      -13.93      9.29 o 
   0  10  20        4.15       12.46     17.07 o 
   1  10  20       67.09       81.72     13.76 o 
   2  10  20       13.19        1.41      9.01 o 
   3  10  20       23.41       67.14     12.14 o 
   1   0  21       38.76       36.41      8.41 o 
   2   0  21       21.99       28.41      8.95 o 
   3   0  21       18.88       10.08      7.90 o 
   4   0  21       13.29       21.34     10.35 o 
   5   0  21      117.10      147.22     17.54 o 
   6   0  21        4.88       16.86     12.30 o 
   7   0  21        0.07       19.33     30.45 o 
   8   0  21        0.01       14.62     11.33 o 
   0   1  21        8.26       10.67      6.51 o 
   1   1  21      102.25       98.49      8.78 o 
   2   1  21       16.07       13.45      4.94 o 
   3   1  21       21.23       20.57      6.75 o 
   4   1  21        7.88       14.49      6.34 o 
   5   1  21       14.22       12.49      7.50 o 
   6   1  21       25.18       20.87     12.87 o 
   7   1  21       22.04       33.13     11.16 o 
   8   1  21        8.37       42.29     11.22 o 
   0   2  21        9.78       22.90     16.27 o 
   1   2  21       49.00       55.14      6.94 o 
   2   2  21        5.50        2.44      5.11 o 
   3   2  21       32.27       37.57      6.84 o 
   4   2  21       76.49       92.46      9.51 o 
   5   2  21       40.93       57.68     11.59 o 
   6   2  21       56.48       72.01     11.33 o 
   7   2  21        2.65       12.59     10.56 o 
   8   2  21       11.42       27.24     20.29 o 
   0   3  21       36.59       40.12      9.03 o 
   1   3  21        7.50        8.10      5.53 o 
   2   3  21       30.54       35.65      6.85 o 
   3   3  21       38.67       25.56      7.96 o 
   4   3  21       15.16       28.00      6.82 o 
   5   3  21      136.84      154.94     14.09 o 
   6   3  21        4.88       23.06      9.73 o 
   7   3  21       23.64       28.00      9.22 o 
   0   4  21       46.23       39.78      9.18 o 
   1   4  21        5.81       14.29      6.01 o 
   2   4  21        4.10        5.82      5.57 o 
   3   4  21       11.08       16.70      6.37 o 
   4   4  21       63.87       96.74     10.44 o 
   5   4  21       26.46       35.04      8.74 o 
   6   4  21       10.62        2.73      7.92 o 
   7   4  21       15.90       35.81      9.66 o 
   0   5  21       13.20        0.43     10.47 o 
   1   5  21        8.68        8.10      6.91 o 
   2   5  21       33.66       32.77     10.14 o 
   3   5  21        0.48       -0.48      5.68 o 
   4   5  21       11.88       18.84      7.77 o 
   5   5  21       85.76      108.81     12.00 o 
   6   5  21       33.89       31.44      9.99 o 
   7   5  21        7.49       24.65     11.86 o 
   0   6  21       36.09       20.18     13.05 o 
   1   6  21        1.32        9.62      6.44 o 
   2   6  21       15.35       27.96      7.69 o 
   3   6  21        0.84       10.59      5.76 o 
   4   6  21       17.88       19.32      8.06 o 
   5   6  21       41.08       51.40      9.50 o 
   6   6  21       19.44       28.78     13.86 o 
   0   7  21        1.59       30.09     12.37 o 
   1   7  21        8.03       12.71     12.13 o 
   2   7  21        6.47        5.52      7.02 o 
   3   7  21       23.98       30.76      7.91 o 
   4   7  21       21.82       44.03      9.30 o 
   5   7  21        6.85       11.81      9.38 o 
   0   8  21        0.77       25.36     13.75 o 
   1   8  21       16.83       34.44     12.01 o 
   2   8  21       35.97       49.47      9.48 o 
   3   8  21        7.81       12.65     12.93 o 
   4   8  21       11.91       18.33     11.81 o 
   0   9  21        0.00       13.43     13.96 o 
   1   9  21       28.94       21.23     10.71 o 
   2   9  21       10.54       28.52     10.02 o 
   3   9  21       20.57       42.95     18.12 o 
   0   0  22       33.98       39.08     13.92 o 
   1   0  22       71.16       71.98     10.02 o 
   2   0  22       25.32       14.06      9.20 o 
   3   0  22       49.91       55.30     12.60 o 
   4   0  22        7.91       21.12      9.39 o 
   5   0  22        5.14       -2.41      9.26 o 
   6   0  22        1.04       -2.82     11.94 o 
   7   0  22        0.56       12.83     20.67 o 
   0   1  22       17.00        4.73      9.02 o 
   1   1  22       36.23       29.59      5.75 o 
   2   1  22        8.44       19.10      5.20 o 
   3   1  22        3.83        0.37      4.95 o 
   4   1  22        1.07       21.91      7.21 o 
   5   1  22        5.02       11.69      7.42 o 
   6   1  22       22.62       25.89      9.74 o 
   7   1  22        2.77        8.52     10.10 o 
   0   2  22       69.04       78.52     10.89 o 
   1   2  22       20.72       12.82      5.20 o 
   2   2  22        6.15       15.12      5.53 o 
   3   2  22       11.38       16.15      5.81 o 
   4   2  22        0.52       16.35      6.74 o 
   5   2  22        4.11        2.34      6.02 o 
   6   2  22        2.88       15.77      8.93 o 
   7   2  22       22.44       38.58     10.07 o 
   0   3  22        2.43        9.01      7.25 o 
   1   3  22       12.80       24.34      5.41 o 
   2   3  22        7.09        7.95      5.68 o 
   3   3  22       31.87       35.90      7.29 o 
   4   3  22        2.62        5.58      6.59 o 
   5   3  22       43.28       46.88      9.22 o 
   6   3  22       12.48       17.52     10.79 o 
   0   4  22        3.47       10.40      8.22 o 
   1   4  22        9.11        7.65      5.22 o 
   2   4  22       14.30       16.55      6.09 o 
   3   4  22       31.76       60.03      8.59 o 
   4   4  22       99.15      126.81     11.53 o 
   5   4  22       21.40       18.64      8.18 o 
   6   4  22       12.09       32.51      9.60 o 
   0   5  22       36.34       58.58     12.74 o 
   1   5  22       19.67       35.54      7.34 o 
   2   5  22       16.10       24.64      6.50 o 
   3   5  22        5.21       -2.39      5.64 o 
   4   5  22       45.09       68.61      9.13 o 
   5   5  22       19.98       26.05      8.39 o 
   0   6  22       79.69       71.37     16.92 o 
   1   6  22       35.64       71.07      9.98 o 
   2   6  22       28.16       52.75     10.78 o 
   3   6  22       30.92       50.50      8.60 o 
   4   6  22       16.34       20.49      6.94 o 
   5   6  22        2.66       11.76      7.85 o 
   0   7  22       74.92       73.73     16.54 o 
   1   7  22        1.24       20.44      8.85 o 
   2   7  22       33.17       50.55     10.19 o 
   3   7  22       13.48       27.53     10.28 o 
   4   7  22        4.47       15.72      8.97 o 
   0   8  22       27.25       35.82     14.82 o 
   1   8  22       21.43       12.66      9.26 o 
   2   8  22        8.14       27.93      9.93 o 
   1   0  23        5.74        3.53      7.66 o 
   2   0  23        0.40        3.22      7.82 o 
   3   0  23        7.34       23.85     23.88 o 
   4   0  23        0.57        2.86      7.92 o 
   5   0  23        0.10       13.06      9.43 o 
   6   0  23       17.35       33.87     13.69 o 
   0   1  23        9.55       11.46      6.50 o 
   1   1  23       23.03       22.38      5.27 o 
   2   1  23        3.84       27.75      8.10 o 
   3   1  23        4.25        9.59      5.91 o 
   4   1  23       17.16       23.67      6.69 o 
   5   1  23        4.49       14.93     12.13 o 
   6   1  23       24.05       37.31      9.57 o 
   0   2  23       84.90       94.80     11.52 o 
   1   2  23        6.63       12.44      5.06 o 
   2   2  23        5.99       19.94      6.20 o 
   3   2  23       12.53        4.38      5.39 o 
   4   2  23        3.33       -3.57      6.64 o 
   5   2  23        1.37        9.34      7.15 o 
   0   3  23        1.89       21.05      7.93 o 
   1   3  23        0.84        8.91      5.58 o 
   2   3  23       27.29       34.56      8.26 o 
   3   3  23        2.73       16.85      7.49 o 
   4   3  23       21.49       26.24      8.26 o 
   5   3  23       18.92       39.48      8.28 o 
   0   4  23        1.65        0.76      7.57 o 
   1   4  23        3.47        9.46      8.11 o 
   2   4  23        3.09       -0.10      7.99 o 
   3   4  23        8.49       10.47      5.99 o 
   4   4  23       17.09       22.52      6.66 o 
   5   4  23       12.00       32.00     13.14 o 
   0   5  23       42.76       49.47     12.26 o 
   1   5  23       12.21       25.84      9.23 o 
   2   5  23        6.40       17.85      6.09 o 
   3   5  23        0.70        3.66      6.76 o 
   4   5  23        0.91        5.57      6.33 o 
   0   6  23       20.19       38.38     13.62 o 
   1   6  23       11.65       27.58     15.57 o 
   2   6  23       52.77       60.03      8.88 o 
   3   6  23       35.58       56.02      8.90 o 
   0   7  23       30.15       54.74     15.66 o 
   0   0  24       28.16       18.18     10.27 o 
   1   0  24        1.44        6.70     12.20 o 
   2   0  24        6.63       18.09      8.65 o 
   3   0  24        0.84        1.51     13.69 o 
   4   0  24       11.62        8.07     11.48 o 
   0   1  24        4.02        4.14      6.25 o 
   1   1  24        0.59        4.28      4.18 o 
   2   1  24        1.10        6.47      5.37 o 
   3   1  24        7.57       11.91     11.49 o 
   4   1  24        7.91       23.06      6.85 o 
   0   2  24        1.72        7.03      7.75 o 
   1   2  24        3.61        9.44      6.09 o 
   2   2  24       48.22       71.82      8.13 o 
   3   2  24        8.76       16.89      6.41 o 
   4   2  24        4.74       10.87      9.42 o 
   0   3  24       24.75       32.49      8.03 o 
   1   3  24       17.27       25.10      6.34 o 
   2   3  24        6.57       20.72      7.56 o 
   3   3  24       15.41       31.86      9.24 o 
   0   4  24        0.45       -2.61      8.56 o 
   1   4  24        1.33        3.92      8.86 o 
   2   4  24        8.33       21.98      9.15 o 
   0   5  24       36.00       22.31     13.20 o 
   1   0  25        0.00        1.77      7.07 o 
   0   1  25       16.32       15.17      9.14 o 
                                                 
